# Supplementary material for: 5-(4-Fluoro­phen­yl)-2-[2-(5-phenyl-1,3-oxazol-2-yl)phen­yl]-1,3-oxazole
Source: Acta Crystallogr Sect E Struct Rep Online. 2010 Aug 21;66(Pt 9):o2379–80. doi: 10.1107/S1600536810031235 (PMC3007962; doi:10.1107/S1600536810031235)
Supplement: Supplementary file 1 [file e-66-o2379-sup1.cif]

##############################################################################
###                                                                        ###
###        Electronic paper (Acta Crystallographica Section E)             ###
###                                                                        ###
##############################################################################
#                                                                            #
# This CIF contains the data in a paper accepted for publication in Acta     #
# Crystallographica Section E. It conforms to the requirements of Notes      #
# for Authors for Section E, and has been peer reviewed under the auspices   #
# of the IUCr Commission on Journals.                                        #
#                                                                            #
# Full details of the Crystallographic Information File format               #
# are given in the paper "The Crystallographic Information File (CIF):       #
# a New Standard Archive File for Crystallography" by S. R. Hall, F. H.      #
# Allen and I. D. Brown [Acta Cryst. (1991), A47, 655-685].                  #
#                                                                            #
# The current version of the core CIF dictionary is obtainable from          #
# ftp://ftp.iucr.org/pub/cif_core.dic. The current version number is 2.4.    #
#                                                                            #
# Software is freely available for graphical display of the structure(s) in  #
# this CIF.  For information consult the CIF home page http://www.iucr.org/  #
# cif/home.html                                                              #
#                                                                            #
# This file may be used for bona fide research purposes within the           #
# scientific community so long as proper attribution is given to the journal # 
# article from which it was obtained.                                        #
#                                                                            #
##############################################################################
                                             
data_I
_audit_creation_method     SHELXL-97
_chemical_name_systematic
;
5-(4-Fluorophenyl)-2-[2-(5-phenyl-1,3-oxazol-2-yl)phenyl]-1,3-oxazole
;
_chemical_name_common     ?
_chemical_formula_moiety     'C24 H15 F N2 O2'
_chemical_formula_sum     'C24 H15 F N2 O2'
_chemical_formula_iupac     'C24 H15 F N2 O2'
_chemical_formula_weight     382.38
_chemical_melting_point     ?
_chemical_melting_point_gt     371
_chemical_melting_point_lt     372
_symmetry_cell_setting     monoclinic
_symmetry_space_group_name_H-M     'P 21/c'
_symmetry_space_group_name_Hall     '-P 2ybc'
loop_
    _symmetry_equiv_pos_as_xyz
    'x, y, z'
    '-x, y+1/2, -z+1/2'
    '-x, -y, -z'
    'x, -y-1/2, z-1/2'
_cell_length_a     9.3158(3)
_cell_length_b     10.8176(3)
_cell_length_c     18.9449(5)
_cell_angle_alpha     90.00
_cell_angle_beta     100.571(3)
_cell_angle_gamma     90.00
_cell_volume     1876.76(9)
_cell_formula_units_Z     4
_cell_measurement_reflns_used     3303
_cell_measurement_theta_min     3.25
_cell_measurement_theta_max     27.5
_cell_measurement_temperature     295(2)
_cell_special_details     ?
_exptl_crystal_description     'plate'
_exptl_crystal_colour     'colorless'
_exptl_crystal_size_max     0.6
_exptl_crystal_size_mid     0.3
_exptl_crystal_size_min     0.05
_exptl_crystal_density_diffrn     1.353
_exptl_crystal_density_meas     ?
_exptl_crystal_density_method     'not measured'
_exptl_crystal_F_000     792
_exptl_absorpt_coefficient_mu     0.094
_exptl_absorpt_correction_type     multi-scan
_exptl_absorpt_process_details
;
(CrysAlis RED; Oxford Diffraction, 2008)
;
_exptl_absorpt_correction_T_min     0.956
_exptl_absorpt_correction_T_max     0.991
_exptl_special_details
;
;
_diffrn_ambient_temperature     295(2)
_diffrn_radiation_type     MoK\a
_diffrn_radiation_wavelength     0.71073
_diffrn_radiation_source     'Enhance (Mo) X-ray Source'
_diffrn_radiation_monochromator     graphite
_diffrn_measurement_device_type     'Oxford Diffraction GEMINI R ULTRA Ruby CCD'
_diffrn_measurement_method     \w-scan
_diffrn_detector_area_resol_mean     10.4002
_diffrn_reflns_number     16242
_diffrn_reflns_av_R_equivalents     0.0239
_diffrn_reflns_av_sigmaI/netI     0.0251
_diffrn_reflns_theta_min     3.25
_diffrn_reflns_theta_max     27.50
_diffrn_reflns_theta_full     27.50
_diffrn_measured_fraction_theta_max     0.989
_diffrn_measured_fraction_theta_full     0.989
_diffrn_reflns_limit_h_min     -12
_diffrn_reflns_limit_h_max     8
_diffrn_reflns_limit_k_min     -14
_diffrn_reflns_limit_k_max     13
_diffrn_reflns_limit_l_min     -24
_diffrn_reflns_limit_l_max     23
_diffrn_standards_number     ?
_diffrn_standards_interval_count     .
_diffrn_standards_interval_time     .
_diffrn_standards_decay_%     ?
_refine_special_details
;
Refinement of <i>F</i>^2^ against ALL reflections. The weighted <i>R</i>-factor
<i>wR</i> and goodness of fit <i>S</i> are based on <i>F</i>^2^, conventional
<i>R</i>-factors <i>R</i> are based on <i>F</i>, with <i>F</i> set to zero for
negative <i>F</i>^2^. The threshold expression of <i>F</i>^2^ >
\s(<i>F</i>^2^) is used only for calculating <i>R</i>-factors(gt) <i>etc</i>.
and is not relevant to the choice of reflections for refinement.
<i>R</i>-factors based on <i>F</i>^2^ are statistically about twice as large
as those based on <i>F</i>, and <i>R</i>- factors based on ALL data will be
even larger.
;
_reflns_number_total     4263
_reflns_number_gt     2707
_reflns_threshold_expression     I>2sigma(I)
_refine_ls_structure_factor_coef     Fsqd
_refine_ls_matrix_type     full
_refine_ls_R_factor_all     0.0896
_refine_ls_R_factor_gt     0.0482
_refine_ls_wR_factor_gt     0.1068
_refine_ls_wR_factor_ref     0.1196
_refine_ls_goodness_of_fit_ref     1.035
_refine_ls_restrained_S_all     1.036
_refine_ls_number_reflns     4263
_refine_ls_number_parameters     266
_refine_ls_number_restraints     1
_refine_ls_hydrogen_treatment     constr
_refine_ls_weighting_scheme     calc
_refine_ls_weighting_details
         'calc w=1/[\s^2^(Fo^2^)+(0.0570P)^2^+0.1320P] where P=(Fo^2^+2Fc^2^)/3'
_atom_sites_solution_hydrogens     difmap
_atom_sites_solution_primary     direct
_atom_sites_solution_secondary     difmap
_refine_ls_shift/su_max     0.000
_refine_ls_shift/su_mean     0.000
_refine_diff_density_max     0.114
_refine_diff_density_min     -0.165
_refine_ls_extinction_method     none
_refine_ls_extinction_coef     ?
loop_
    _atom_type_symbol
    _atom_type_description
    _atom_type_scat_dispersion_real
    _atom_type_scat_dispersion_imag
    _atom_type_scat_source
    'C' 'C' 0.0033 0.0016
                         'International Tables Vol C Tables 4.2.6.8 and 6.1.1.4'
    'H' 'H' 0.0000 0.0000
                         'International Tables Vol C Tables 4.2.6.8 and 6.1.1.4'
    'O' 'O' 0.0106 0.0060
                         'International Tables Vol C Tables 4.2.6.8 and 6.1.1.4'
    'N' 'N' 0.0061 0.0033
                         'International Tables Vol C Tables 4.2.6.8 and 6.1.1.4'
    'F' 'F' 0.0171 0.0103
                         'International Tables Vol C Tables 4.2.6.8 and 6.1.1.4'
_computing_data_collection     '<i>CrysAlis CCD</i> (Oxford Diffraction, 2008)'
_computing_cell_refinement     '<i>CrysAlis RED</i> (Oxford Diffraction, 2008)'
_computing_data_reduction     '<i>CrysAlis RED</i> (Oxford Diffraction, 2008)'
_computing_structure_solution     '<i>SHELXS97</i> (Sheldrick, 2008)'
_computing_structure_refinement     '<i>SHELXL97</i> (Sheldrick, 2008)'
_computing_molecular_graphics     '<i>ORTEP-3 for Windows</i> (Farrugia, 1997)'
_computing_publication_material
              '<i>SHELXL97</i> (Sheldrick, 2008) and <i>PLATON</i> (Spek, 2009)'
loop_
    _atom_site_type_symbol
    _atom_site_label
    _atom_site_fract_x
    _atom_site_fract_y
    _atom_site_fract_z
    _atom_site_U_iso_or_equiv
    _atom_site_adp_type
    _atom_site_calc_flag
    _atom_site_refinement_flags
    _atom_site_occupancy
    _atom_site_disorder_assembly
    _atom_site_disorder_group
    C C2 -0.2973(2) -0.04508(16) 0.07969(11) 0.0836(5) Uani d D 1 A 1
    H H2X -0.3553 -0.1002 0.0996 0.100 Uiso calc PR 0.373(3) B 1
    C C3 -0.3040(2) -0.04438(19) 0.00717(11) 0.0897(6) Uani d . 1 A 1
    H H3A -0.3658 -0.0985 -0.0221 0.108 Uiso calc R 1 A 1
    C C4 -0.21904(19) 0.03660(18) -0.02205(9) 0.0782(5) Uani d . 1 A 1
    H H4A -0.2227 0.0367 -0.0714 0.094 Uiso calc R 1 A 1
    C C5 -0.12753(16) 0.11865(14) 0.02066(8) 0.0567(4) Uani d . 1 A 1
    C C6 -0.12191(19) 0.11481(14) 0.09413(8) 0.0637(4) Uani d . 1 . .
    H H6A -0.0595 0.1680 0.1238 0.076 Uiso calc R 1 A 1
    C C7 -0.2071(2) 0.03362(15) 0.12375(10) 0.0765(5) Uani d . 1 A .
    H H7A -0.2035 0.0321 0.1731 0.092 Uiso calc R 1 C 1
    C C8 -0.04037(17) 0.20440(15) -0.01170(8) 0.0610(4) Uani d . 1 . .
    O O9 0.05304(11) 0.28136(9) 0.03280(5) 0.0564(3) Uani d . 1 A .
    C C10 0.12111(18) 0.34965(15) -0.01103(8) 0.0613(4) Uani d . 1 . .
    N N11 0.07881(19) 0.32285(16) -0.07828(7) 0.0901(5) Uani d . 1 A .
    C C12 -0.0236(2) 0.2319(2) -0.07878(9) 0.0898(6) Uani d . 1 A .
    H H12A -0.0746 0.1943 -0.1200 0.108 Uiso calc R 1 . .
    C C13 0.22591(18) 0.44337(13) 0.01956(8) 0.0593(4) Uani d . 1 A .
    C C14 0.2713(2) 0.52658(16) -0.02812(10) 0.0767(5) Uani d . 1 . .
    H H14A 0.2363 0.5179 -0.0771 0.092 Uiso calc R 1 A .
    C C15 0.3661(3) 0.62072(17) -0.00440(13) 0.0892(6) Uani d . 1 A .
    H H15A 0.3955 0.6748 -0.0371 0.107 Uiso calc R 1 . .
    C C16 0.4173(3) 0.63497(17) 0.06724(13) 0.0990(7) Uani d . 1 . .
    H H16A 0.4813 0.6992 0.0835 0.119 Uiso calc R 1 A .
    C C17 0.3742(2) 0.55401(15) 0.11556(10) 0.0850(6) Uani d . 1 A .
    H H17A 0.4091 0.5648 0.1644 0.102 Uiso calc R 1 . .
    C C18 0.28031(18) 0.45720(13) 0.09299(8) 0.0593(4) Uani d . 1 . .
    C C19 0.24338(18) 0.37467(13) 0.14869(8) 0.0570(4) Uani d . 1 A .
    O O20 0.28866(11) 0.25451(8) 0.14949(5) 0.0531(3) Uani d . 1 . .
    C C21 0.24141(16) 0.20247(13) 0.20772(7) 0.0522(4) Uani d . 1 A .
    C C22 0.1756(2) 0.29195(15) 0.23785(8) 0.0685(5) Uani d . 1 . .
    H H22A 0.1339 0.2821 0.2785 0.082 Uiso calc R 1 A .
    N N23 0.17751(17) 0.40188(12) 0.20054(7) 0.0730(4) Uani d . 1 A .
    C C24 0.27167(16) 0.07253(13) 0.22396(7) 0.0516(4) Uani d . 1 A 2
    C C25 0.18402(19) 0.00816(16) 0.26323(8) 0.0676(4) Uani d . 1 A 2
    H H25A 0.1055 0.0477 0.2775 0.081 Uiso calc R 1 A 2
    C C26 0.2127(2) -0.11355(16) 0.28108(9) 0.0779(5) Uani d . 1 A 2
    H H26A 0.1547 -0.1562 0.3079 0.093 Uiso calc R 1 A 2
    C C27 0.3264(2) -0.17102(13) 0.25913(9) 0.0783(5) Uani d D 1 A 2
    H H27X 0.3449 -0.2537 0.2710 0.094 Uiso calc PR 0.627(3) B 2
    C C28 0.4143(2) -0.11109(16) 0.22020(9) 0.0731(5) Uani d . 1 A 2
    H H28A 0.4919 -0.1521 0.2059 0.088 Uiso calc R 1 A 2
    C C29 0.38663(13) 0.01038(10) 0.20252(6) 0.0603(4) Uani d . 1 A 2
    H H29A 0.4458 0.0518 0.1757 0.072 Uiso calc R 1 A 2
    F F1 -0.37996(13) -0.12266(10) 0.10536(6) 0.1162(10) Uani d PRD 0.627(3) B 3
    F F1A 0.35448(13) -0.28464(10) 0.27722(6) 0.1097(15) Uani d PRD 0.373(3) B 4
loop_
    _atom_site_aniso_label
    _atom_site_aniso_U_11
    _atom_site_aniso_U_22
    _atom_site_aniso_U_33
    _atom_site_aniso_U_12
    _atom_site_aniso_U_13
    _atom_site_aniso_U_23
    C2 0.0755(13) 0.0850(13) 0.0943(14) -0.0163(10) 0.0260(11) -0.0062(11)
    C3 0.0700(13) 0.1112(15) 0.0847(14) -0.0244(11) 0.0053(11) -0.0203(11)
    C4 0.0627(11) 0.1125(15) 0.0551(9) -0.0099(10) -0.0005(9) -0.0114(9)
    C5 0.0493(9) 0.0709(9) 0.0482(8) 0.0065(7) 0.0046(7) -0.0034(7)
    C6 0.0745(11) 0.0633(9) 0.0536(9) -0.0050(8) 0.0123(8) -0.0077(7)
    C7 0.0945(14) 0.0753(11) 0.0638(10) -0.0066(10) 0.0252(10) -0.0043(9)
    C8 0.0528(9) 0.0831(10) 0.0445(8) 0.0028(8) 0.0022(7) -0.0033(7)
    O9 0.0592(6) 0.0682(6) 0.0411(5) 0.0030(5) 0.0076(5) 0.0026(4)
    C10 0.0634(10) 0.0778(10) 0.0439(8) 0.0072(8) 0.0129(7) 0.0120(7)
    N11 0.0927(12) 0.1320(14) 0.0450(8) -0.0220(11) 0.0112(8) 0.0085(8)
    C12 0.0843(13) 0.1395(17) 0.0429(9) -0.0238(13) 0.0049(9) -0.0017(10)
    C13 0.0646(10) 0.0579(9) 0.0569(9) 0.0104(7) 0.0154(8) 0.0087(7)
    C14 0.0890(13) 0.0739(11) 0.0701(11) 0.0085(10) 0.0221(10) 0.0202(9)
    C15 0.1089(16) 0.0629(11) 0.1017(16) 0.0036(11) 0.0347(13) 0.0229(10)
    C16 0.1239(19) 0.0595(11) 0.1153(18) -0.0168(11) 0.0265(15) 0.0006(11)
    C17 0.1146(16) 0.0605(10) 0.0780(12) -0.0085(11) 0.0124(11) -0.0034(9)
    C18 0.0709(11) 0.0502(8) 0.0574(9) 0.0084(8) 0.0136(8) 0.0009(7)
    C19 0.0665(10) 0.0543(9) 0.0491(8) 0.0066(7) 0.0074(7) -0.0036(7)
    O20 0.0637(6) 0.0552(6) 0.0401(5) 0.0056(5) 0.0089(5) 0.0005(4)
    C21 0.0564(9) 0.0641(9) 0.0351(7) 0.0010(7) 0.0055(6) -0.0003(6)
    C22 0.0850(12) 0.0756(11) 0.0490(9) 0.0089(9) 0.0230(9) 0.0005(8)
    N23 0.0956(11) 0.0684(8) 0.0592(8) 0.0146(8) 0.0251(8) -0.0016(7)
    C24 0.0571(9) 0.0620(8) 0.0327(6) -0.0013(7) 0.0005(6) -0.0014(6)
    C25 0.0741(11) 0.0758(10) 0.0542(9) 0.0029(9) 0.0154(8) 0.0047(8)
    C26 0.0976(14) 0.0739(11) 0.0631(10) -0.0092(11) 0.0175(10) 0.0124(9)
    C27 0.1052(15) 0.0623(10) 0.0629(11) 0.0043(10) 0.0037(11) 0.0084(8)
    C28 0.0789(12) 0.0714(11) 0.0673(11) 0.0136(9) 0.0088(9) -0.0004(8)
    C29 0.0626(10) 0.0689(10) 0.0480(8) 0.0003(8) 0.0066(7) -0.0003(7)
    F1 0.1184(17) 0.1224(17) 0.1149(16) -0.0571(13) 0.0399(13) -0.0033(12)
    F1A 0.144(3) 0.0654(19) 0.121(3) 0.0135(18) 0.030(2) 0.0228(16)
_geom_special_details
;
 All esds (except the esd in the dihedral angle between two l.s. planes)
 are estimated using the full covariance matrix.  The cell esds are taken
 into account individually in the estimation of esds in distances, angles
 and torsion angles; correlations between esds in cell parameters are only
 used when they are defined by crystal symmetry.  An approximate (isotropic)
 treatment of cell esds is used for estimating esds involving l.s. planes.
;
loop_
    _geom_bond_atom_site_label_1
    _geom_bond_atom_site_label_2
    _geom_bond_site_symmetry_2
    _geom_bond_distance
    _geom_bond_publ_flag
    F1 C2 . 1.293(2) ?
    F1A C27 . 1.290(2) ?
    C2 C3 . 1.364(3) ?
    C2 C7 . 1.368(2) ?
    C2 H2X . 0.9300 ?
    C3 C4 . 1.364(2) ?
    C3 H3A . 0.9300 ?
    C4 C5 . 1.384(2) ?
    C4 H4A . 0.9300 ?
    C5 C6 . 1.384(2) ?
    C5 C8 . 1.442(2) ?
    C6 C7 . 1.371(2) ?
    C6 H6A . 0.9300 ?
    C7 H7A . 0.9300 ?
    C8 C12 . 1.342(2) ?
    C8 O9 . 1.3755(18) ?
    O9 C10 . 1.3530(17) ?
    C10 N11 . 1.296(2) ?
    C10 C13 . 1.452(2) ?
    N11 C12 . 1.370(2) ?
    C12 H12A . 0.9300 ?
    C13 C14 . 1.394(2) ?
    C13 C18 . 1.399(2) ?
    C14 C15 . 1.369(3) ?
    C14 H14A . 0.9300 ?
    C15 C16 . 1.362(3) ?
    C15 H15A . 0.9300 ?
    C16 C17 . 1.379(3) ?
    C16 H16A . 0.9300 ?
    C17 C18 . 1.381(2) ?
    C17 H17A . 0.9300 ?
    C18 C19 . 1.470(2) ?
    C19 N23 . 1.2842(18) ?
    C19 O20 . 1.3658(16) ?
    O20 C21 . 1.3806(15) ?
    C21 C22 . 1.329(2) ?
    C21 C24 . 1.4553(19) ?
    C22 N23 . 1.3851(19) ?
    C22 H22A . 0.9300 ?
    C24 C29 . 1.3869(18) ?
    C24 C25 . 1.389(2) ?
    C25 C26 . 1.373(2) ?
    C25 H25A . 0.9300 ?
    C26 C27 . 1.358(3) ?
    C26 H26A . 0.9300 ?
    C27 C28 . 1.362(3) ?
    C27 H27X . 0.9300 ?
    C28 C29 . 1.3688(19) ?
    C28 H28A . 0.9300 ?
    C29 H29A . 0.9300 ?
loop_
    _geom_angle_atom_site_label_1
    _geom_angle_atom_site_label_2
    _geom_angle_atom_site_label_3
    _geom_angle_site_symmetry_1
    _geom_angle_site_symmetry_3
    _geom_angle
    _geom_angle_publ_flag
    F1 C2 C3 . . 117.53(17) ?
    C28 C27 F1A . . 118.98(16) ?
    F1 C2 C7 . . 121.08(18) ?
    C26 C27 F1A . . 119.12(16) ?
    C3 C2 C7 . . 121.38(15) ?
    C3 C2 H2X . . 119.3 ?
    C7 C2 H2X . . 119.3 ?
    C2 C3 C4 . . 119.32(17) ?
    C2 C3 H3A . . 120.3 ?
    C4 C3 H3A . . 120.3 ?
    C3 C4 C5 . . 121.03(16) ?
    C3 C4 H4A . . 119.5 ?
    C5 C4 H4A . . 119.5 ?
    C6 C5 C4 . . 118.31(15) ?
    C6 C5 C8 . . 121.79(14) ?
    C4 C5 C8 . . 119.90(14) ?
    C7 C6 C5 . . 120.87(15) ?
    C7 C6 H6A . . 119.6 ?
    C5 C6 H6A . . 119.6 ?
    C2 C7 C6 . . 119.08(16) ?
    C2 C7 H7A . . 120.5 ?
    C6 C7 H7A . . 120.5 ?
    C12 C8 O9 . . 106.02(15) ?
    C12 C8 C5 . . 135.87(16) ?
    O9 C8 C5 . . 118.11(12) ?
    C10 O9 C8 . . 105.62(11) ?
    N11 C10 O9 . . 112.90(15) ?
    N11 C10 C13 . . 127.55(14) ?
    O9 C10 C13 . . 119.52(13) ?
    C10 N11 C12 . . 104.68(14) ?
    C8 C12 N11 . . 110.77(16) ?
    C8 C12 H12A . . 124.6 ?
    N11 C12 H12A . . 124.6 ?
    C14 C13 C18 . . 118.53(16) ?
    C14 C13 C10 . . 116.98(14) ?
    C18 C13 C10 . . 124.47(13) ?
    C15 C14 C13 . . 121.44(18) ?
    C15 C14 H14A . . 119.3 ?
    C13 C14 H14A . . 119.3 ?
    C16 C15 C14 . . 119.88(18) ?
    C16 C15 H15A . . 120.1 ?
    C14 C15 H15A . . 120.1 ?
    C15 C16 C17 . . 119.9(2) ?
    C15 C16 H16A . . 120.1 ?
    C17 C16 H16A . . 120.1 ?
    C16 C17 C18 . . 121.41(18) ?
    C16 C17 H17A . . 119.3 ?
    C18 C17 H17A . . 119.3 ?
    C17 C18 C13 . . 118.84(15) ?
    C17 C18 C19 . . 117.16(15) ?
    C13 C18 C19 . . 123.99(14) ?
    N23 C19 O20 . . 113.56(12) ?
    N23 C19 C18 . . 128.11(13) ?
    O20 C19 C18 . . 118.25(12) ?
    C19 O20 C21 . . 104.70(10) ?
    C22 C21 O20 . . 106.61(12) ?
    C22 C21 C24 . . 134.38(13) ?
    O20 C21 C24 . . 119.01(11) ?
    C21 C22 N23 . . 110.87(13) ?
    C21 C22 H22A . . 124.6 ?
    N23 C22 H22A . . 124.6 ?
    C19 N23 C22 . . 104.25(12) ?
    C29 C24 C25 . . 118.39(14) ?
    C29 C24 C21 . . 122.43(12) ?
    C25 C24 C21 . . 119.17(13) ?
    C26 C25 C24 . . 120.40(16) ?
    C26 C25 H25A . . 119.8 ?
    C24 C25 H25A . . 119.8 ?
    C27 C26 C25 . . 119.39(16) ?
    C27 C26 H26A . . 120.3 ?
    C25 C26 H26A . . 120.3 ?
    C26 C27 C28 . . 121.88(14) ?
    C26 C27 H27X . . 119.1 ?
    C28 C27 H27X . . 119.1 ?
    C27 C28 C29 . . 118.98(16) ?
    C27 C28 H28A . . 120.5 ?
    C29 C28 H28A . . 120.5 ?
    C28 C29 C24 . . 120.96(13) ?
    C28 C29 H29A . . 119.5 ?
    C24 C29 H29A . . 119.5 ?
loop_
    _geom_torsion_atom_site_label_1
    _geom_torsion_atom_site_label_2
    _geom_torsion_atom_site_label_3
    _geom_torsion_atom_site_label_4
    _geom_torsion_site_symmetry_1
    _geom_torsion_site_symmetry_2
    _geom_torsion_site_symmetry_3
    _geom_torsion_site_symmetry_4
    _geom_torsion
    _geom_torsion_publ_flag
    F1 C2 C3 C4 . . . . 179.65(17) ?
    F1 C2 C7 C6 . . . . -179.66(16) ?
    C7 C2 C3 C4 . . . . -0.1(3) ?
    C2 C3 C4 C5 . . . . -0.7(3) ?
    C3 C4 C5 C6 . . . . 1.4(3) ?
    C3 C4 C5 C8 . . . . -179.17(16) ?
    C4 C5 C6 C7 . . . . -1.4(2) ?
    C8 C5 C6 C7 . . . . 179.17(15) ?
    C3 C2 C7 C6 . . . . 0.1(3) ?
    C5 C6 C7 C2 . . . . 0.7(3) ?
    C6 C5 C8 C12 . . . . -178.5(2) ?
    C4 C5 C8 C12 . . . . 2.1(3) ?
    C6 C5 C8 O9 . . . . 1.8(2) ?
    C4 C5 C8 O9 . . . . -177.70(14) ?
    C12 C8 O9 C10 . . . . -0.55(17) ?
    C5 C8 O9 C10 . . . . 179.30(13) ?
    C8 O9 C10 N11 . . . . 0.18(18) ?
    C8 O9 C10 C13 . . . . 178.55(13) ?
    O9 C10 N11 C12 . . . . 0.3(2) ?
    C13 C10 N11 C12 . . . . -177.95(17) ?
    O9 C8 C12 N11 . . . . 0.7(2) ?
    C5 C8 C12 N11 . . . . -179.07(18) ?
    C10 N11 C12 C8 . . . . -0.6(2) ?
    N11 C10 C13 C14 . . . . 10.2(3) ?
    O9 C10 C13 C14 . . . . -167.91(14) ?
    N11 C10 C13 C18 . . . . -171.60(17) ?
    O9 C10 C13 C18 . . . . 10.3(2) ?
    C18 C13 C14 C15 . . . . -0.4(3) ?
    C10 C13 C14 C15 . . . . 177.86(16) ?
    C13 C14 C15 C16 . . . . -0.5(3) ?
    C14 C15 C16 C17 . . . . 0.4(3) ?
    C15 C16 C17 C18 . . . . 0.5(3) ?
    C16 C17 C18 C13 . . . . -1.4(3) ?
    C16 C17 C18 C19 . . . . 178.80(17) ?
    C14 C13 C18 C17 . . . . 1.3(2) ?
    C10 C13 C18 C17 . . . . -176.83(16) ?
    C14 C13 C18 C19 . . . . -178.87(15) ?
    C10 C13 C18 C19 . . . . 3.0(2) ?
    C17 C18 C19 N23 . . . . 62.1(2) ?
    C13 C18 C19 N23 . . . . -117.72(19) ?
    C17 C18 C19 O20 . . . . -114.53(16) ?
    C13 C18 C19 O20 . . . . 65.7(2) ?
    N23 C19 O20 C21 . . . . 1.55(17) ?
    C18 C19 O20 C21 . . . . 178.63(13) ?
    C19 O20 C21 C22 . . . . -1.09(15) ?
    C19 O20 C21 C24 . . . . 179.70(13) ?
    O20 C21 C22 N23 . . . . 0.37(18) ?
    C24 C21 C22 N23 . . . . 179.41(16) ?
    O20 C19 N23 C22 . . . . -1.31(19) ?
    C18 C19 N23 C22 . . . . -178.03(16) ?
    C21 C22 N23 C19 . . . . 0.6(2) ?
    C22 C21 C24 C29 . . . . -154.69(17) ?
    O20 C21 C24 C29 . . . . 24.3(2) ?
    C22 C21 C24 C25 . . . . 24.4(3) ?
    O20 C21 C24 C25 . . . . -156.70(13) ?
    C29 C24 C25 C26 . . . . 1.0(2) ?
    C21 C24 C25 C26 . . . . -178.13(15) ?
    C24 C25 C26 C27 . . . . -0.9(3) ?
    C25 C26 C27 C28 . . . . 0.5(3) ?
    C26 C27 C28 C29 . . . . -0.3(3) ?
    C27 C28 C29 C24 . . . . 0.3(2) ?
    C25 C24 C29 C28 . . . . -0.7(2) ?
    C21 C24 C29 C28 . . . . 178.37(13) ?
loop_
    _geom_hbond_atom_site_label_D
    _geom_hbond_atom_site_label_H
    _geom_hbond_atom_site_label_A
    _geom_hbond_site_symmetry_D
    _geom_hbond_site_symmetry_H
    _geom_hbond_site_symmetry_A
    _geom_hbond_distance_DH
    _geom_hbond_distance_HA
    _geom_hbond_distance_DA
    _geom_hbond_angle_DHA
    _geom_hbond_publ_flag
    C16 H16A F1 1_555 1_555 1_665 0.93 2.31 3.235(2) 170 y
    C28 H28A F1 1_555 1_555 1_655 0.93 2.45 3.155(2) 133 y
data_global
_journal_date_recd_electronic     2010-07-20
_journal_date_accepted     2010-08-04
_journal_name_full     'Acta Crystallographica, Section E'
_journal_year     2010
_journal_volume     66
_journal_issue      9
_journal_page_first     o2379
_journal_page_last     o2380
_journal_paper_category     QO
_journal_coeditor_code     FB2208
_publ_contact_author_name     'Andrey Doroshenko'
_publ_contact_author_address
;
Department of Chemistry, Kharkov V. N. Karazin National University,
4 Svobody Sqr., Kharkov 61077, Ukraine
;
_publ_contact_author_email     'andrey.o.doroshenko@univer.kharkov.ua'
_publ_contact_author_fax     ?
_publ_contact_author_phone     ?
_publ_section_title
;
5-(4-Fluorophenyl)-2-[2-(5-phenyl-1,3-oxazol-2-yl)phenyl]-1,3-oxazole
;
loop_
    _publ_author_name
    _publ_author_footnote
    _publ_author_address
    'Ilyashenko, Rodion' .
;
Department of Chemistry, Kharkov V. N. Karazin National University,
4 Svobody Sqr., Kharkov 61077, Ukraine
;
    'Wera, Micha\/l' .
;
Faculty of Chemistry,
University of Gda\'nsk,
Sobieskiego 18,
80-952 Gda\'nsk
Poland
;
    'Jerzy B\/la\.zejowski' .
;
Faculty of Chemistry,
University of Gda\'nsk,
Sobieskiego 18,
80-952 Gda\'nsk
Poland
;
    'Doroshenko, Andrey' .
;
Department of Chemistry, Kharkov V. N. Karazin National University,
4 Svobody Sqr., Kharkov 61077, Ukraine
;
