# Supplementary material for: 5-(4-Fluoro­phen­yl)-2-[2-(5-phenyl-1,3-oxazol-2-yl)phen­yl]-1,3-oxazole
Source: Acta Crystallogr Sect E Struct Rep Online. 2010 Aug 21;66(Pt 9):o2379–80. doi: 10.1107/S1600536810031235 (PMC3007962; doi:10.1107/S1600536810031235)
Supplement: Supplementary file 2 [file e-66-o2379-Isup2.hkl]

# 
# h,k,l, Fc-squared, Fo-squared, sigma(Fo-squared) and status flag 
# 
data_I
_shelx_title '' 
_shelx_refln_list_code          4 
_shelx_F_calc_maximum      170.84 
_exptl_crystal_F_000       792.00 
_reflns_d_resolution_high  0.7697 
 
loop_ 
 _symmetry_equiv_pos_as_xyz 
 'x, y, z' 
 '-x, y+1/2, -z+1/2' 
 '-x, -y, -z' 
 'x, -y-1/2, z-1/2' 
 
_cell_length_a     9.3158 
_cell_length_b    10.8176 
_cell_length_c    18.9449 
_cell_angle_alpha  90.000 
_cell_angle_beta  100.571 
_cell_angle_gamma  90.000 
 
_shelx_F_squared_multiplier     1.000 
 
loop_ 
 _refln_index_h 
 _refln_index_k 
 _refln_index_l 
 _refln_F_squared_calc 
 _refln_F_squared_meas 
 _refln_F_squared_sigma 
 _refln_observed_status 
   2   0   0    28584.43    26884.15    137.73 o 
   3   0   0     1106.43     1068.47      6.19 o 
   4   0   0       14.79       15.33      2.19 o 
   5   0   0      168.80      167.89      2.67 o 
   6   0   0      496.81      517.36     16.34 o 
   7   0   0        2.94        3.18      4.25 o 
   8   0   0        7.04        2.38      4.69 o 
   9   0   0       45.21       51.58      4.04 o 
  10   0   0        2.21        7.36      4.70 o 
  11   0   0       16.27       16.59      5.34 o 
   2   1   0     3209.71     3039.32     21.77 o 
   3   1   0     3344.74     3248.70     11.25 o 
   4   1   0      364.62      342.17      4.22 o 
   5   1   0      478.33      506.81      5.18 o 
   6   1   0      118.57      127.79      1.94 o 
   7   1   0       18.79       14.44      2.72 o 
   8   1   0        6.53        4.79      3.37 o 
   9   1   0       10.62        9.10      2.77 o 
  10   1   0       55.04       57.93      3.53 o 
  11   1   0        5.58        7.37      3.62 o 
   0   2   0     1738.34     1521.82     18.20 o 
   1   2   0     7097.69     6577.53     24.83 o 
   2   2   0    12791.35    12299.62     46.71 o 
   3   2   0     1241.89     1284.75      3.44 o 
   4   2   0       17.30       23.65      1.25 o 
   5   2   0      388.37      405.37      2.78 o 
   6   2   0       22.24       20.13      1.41 o 
   7   2   0        3.71        3.74      2.48 o 
   8   2   0       10.16        7.68      2.88 o 
   9   2   0        2.57        2.45      3.36 o 
  10   2   0       48.91       52.65      3.51 o 
  11   2   0        4.58        4.66      3.31 o 
   1   3   0      376.54      312.06      3.45 o 
   2   3   0      353.38      306.12      1.83 o 
   3   3   0      842.50      775.93      2.68 o 
   4   3   0      203.78      204.31      1.84 o 
   5   3   0        8.16       12.21      1.37 o 
   6   3   0        0.17        0.93      1.28 o 
   7   3   0       29.15       25.85      2.20 o 
   8   3   0       20.87       18.29      2.93 o 
   9   3   0        2.35        2.37      3.29 o 
  10   3   0        5.73        6.98      3.31 o 
  11   3   0        0.36        2.07      3.39 o 
   0   4   0       13.12       12.29      1.42 o 
   1   4   0      359.50      351.53      2.83 o 
   2   4   0      550.70      557.27      2.33 o 
   3   4   0     1270.54     1201.38      7.85 o 
   4   4   0     2069.76     2026.96     10.73 o 
   5   4   0       14.80       13.95      1.17 o 
   6   4   0       38.82       40.59      1.65 o 
   7   4   0        4.09        1.80      1.99 o 
   8   4   0      138.23      132.39      3.26 o 
   9   4   0       71.92       72.04      3.20 o 
  10   4   0        3.72        4.99      3.08 o 
  11   4   0        2.18        2.44      3.39 o 
   1   5   0     1728.28     1789.07     13.74 o 
   2   5   0      482.34      487.60      3.92 o 
   3   5   0      184.84      214.69      2.13 o 
   4   5   0      289.47      301.47      3.56 o 
   5   5   0       30.91       30.38      1.39 o 
   6   5   0      339.61      318.68      3.29 o 
   7   5   0       11.37        7.83      2.00 o 
   8   5   0       90.26       84.28      2.77 o 
   9   5   0       24.06       24.93      2.69 o 
  10   5   0        4.60        3.94      3.07 o 
  11   5   0        2.82       -0.13      6.99 o 
   0   6   0      149.58      156.50      1.83 o 
   1   6   0        0.29        0.41      0.79 o 
   2   6   0      100.96       99.49      2.84 o 
   3   6   0       17.78       20.17      0.94 o 
   4   6   0      192.05      192.70      2.13 o 
   5   6   0        4.63       12.29      2.27 o 
   6   6   0        9.54       12.10      1.72 o 
   7   6   0       67.84       66.32      2.38 o 
   8   6   0        0.11        2.45      2.08 o 
   9   6   0        8.88       12.04      2.73 o 
  10   6   0        0.23        1.41      3.89 o 
   1   7   0        0.52        2.07      0.69 o 
   2   7   0       36.15       31.73      1.23 o 
   3   7   0      250.38      240.21      3.91 o 
   4   7   0        0.23       -0.30      0.99 o 
   5   7   0        7.10        5.92      1.19 o 
   6   7   0       38.94       40.19      1.78 o 
   7   7   0       17.23       18.61      1.86 o 
   8   7   0        1.19        2.55      2.05 o 
   9   7   0        0.09        0.47      3.29 o 
  10   7   0        6.79       11.39      4.55 o 
   0   8   0      176.62      168.84      2.38 o 
   1   8   0       20.46       17.75      1.25 o 
   2   8   0       15.21       12.78      1.02 o 
   3   8   0       39.46       43.47      1.84 o 
   4   8   0      216.68      193.87      1.86 o 
   5   8   0       30.07       31.27      1.07 o 
   6   8   0        0.45        1.91      1.25 o 
   7   8   0       14.03       12.14      2.39 o 
   8   8   0       11.06       12.19      2.77 o 
   9   8   0        0.01        3.06      5.02 o 
   1   9   0       13.96        9.75      0.78 o 
   2   9   0       55.27       67.08      1.79 o 
   3   9   0        0.01        1.26      1.43 o 
   4   9   0      136.46      141.80      3.02 o 
   5   9   0        7.76        7.85      0.99 o 
   6   9   0       23.09       21.05      1.94 o 
   7   9   0        7.23        7.73      3.13 o 
   8   9   0        2.88        4.99      3.59 o 
   9   9   0        0.02       -0.66      6.79 o 
   0  10   0        1.10        3.05      1.92 o 
   1  10   0       46.01       51.86      1.50 o 
   2  10   0       58.42       61.71      1.67 o 
   3  10   0       79.28       81.01      2.05 o 
   4  10   0       26.25       25.41      2.03 o 
   5  10   0       62.85       62.38      2.59 o 
   6  10   0        3.57        9.59      3.48 o 
   7  10   0        6.38        8.13      4.13 o 
   8  10   0        0.58        2.03      4.86 o 
   1  11   0       39.36       38.84      2.05 o 
   2  11   0        3.58        2.45      1.92 o 
   3  11   0        0.85        6.98      3.49 o 
   4  11   0        1.18       -2.34      5.04 o 
   5  11   0        4.30        5.99      4.07 o 
   6  11   0       16.13       27.92      4.89 o 
   7  11   0        2.91        7.89      7.41 o 
   0  12   0      136.93      173.66      4.30 o 
   1  12   0        0.55        1.50      2.75 o 
   2  12   0        6.42        8.52      2.50 o 
   3  12   0        0.11        5.70      3.67 o 
   4  12   0        0.77        3.29      5.52 o 
   5  12   0        2.96        4.35      4.50 o 
   6  12   0        7.16       24.10     10.72 o 
   1  13   0        3.55        3.76      4.05 o 
   2  13   0        9.62       16.49      4.20 o 
   3  13   0       21.26       41.07     12.51 o 
   4  13   0        0.16        2.91      5.71 o 
   0  14   0        3.09        0.91      5.57 o 
   1  14   0        0.80        6.76      7.35 o 
 -11   1   1        7.78       12.74      3.65 o 
 -10   1   1        4.38        5.68      3.01 o 
  -9   1   1        3.91        2.15      2.54 o 
  -8   1   1        2.03        0.27      2.31 o 
  -7   1   1        0.31        0.15      2.17 o 
  -6   1   1      226.19      252.68      2.62 o 
  -5   1   1       38.40       44.69      1.42 o 
  -4   1   1      124.99      134.08      2.00 o 
  -3   1   1        0.10        1.33      1.13 o 
  -2   1   1      157.43      153.43      1.30 o 
   1   1   1      213.08      204.98      1.17 o 
   2   1   1      192.00      202.64      2.09 o 
   3   1   1       78.26       76.54      1.56 o 
   4   1   1       26.64       28.49      1.76 o 
   5   1   1      135.52      149.12      2.28 o 
   6   1   1       56.27       53.67      1.88 o 
   7   1   1       43.83       39.54      2.71 o 
   8   1   1       17.98       14.11      3.15 o 
   9   1   1       17.77       20.64      4.21 o 
  10   1   1       21.86       23.04      3.36 o 
  11   1   1        6.96        9.51      3.53 o 
 -11   2   1        3.62        7.45      3.53 o 
 -10   2   1       28.17       25.07      3.26 o 
  -9   2   1       27.93       28.35      3.02 o 
  -8   2   1        5.69        2.62      2.44 o 
  -7   2   1        3.95        4.58      2.41 o 
  -6   2   1      178.32      188.44      2.03 o 
  -5   2   1       18.99       22.33      1.33 o 
  -4   2   1        0.39        0.28      1.08 o 
  -3   2   1      228.79      258.46      1.74 o 
  -2   2   1    29187.45    27891.50    134.43 o 
  -1   2   1     1587.81     1454.46     13.86 o 
   0   2   1     3043.50     2673.29     18.52 o 
   1   2   1      276.12      283.81      1.57 o 
   2   2   1    10513.72    10291.92     36.89 o 
   3   2   1        0.88        1.01      1.21 o 
   4   2   1       97.46      110.09      1.58 o 
   5   2   1      869.09      929.84      4.71 o 
   6   2   1       13.54       14.54      1.39 o 
   7   2   1       19.35       17.48      2.35 o 
   8   2   1       80.37       87.45      3.40 o 
   9   2   1       18.05       15.86      3.37 o 
  10   2   1       51.84       49.22      4.35 o 
  11   2   1        0.00        6.52      3.61 o 
 -11   3   1        0.01        1.48      3.35 o 
 -10   3   1        0.77        1.12      2.94 o 
  -9   3   1        5.82        6.91      2.86 o 
  -8   3   1       11.76       12.47      2.40 o 
  -7   3   1       50.60       51.23      2.27 o 
  -6   3   1        1.99        2.06      1.16 o 
  -5   3   1      166.05      177.48      1.75 o 
  -4   3   1      761.44      834.77      5.22 o 
  -3   3   1       57.69       57.31      1.10 o 
  -2   3   1       93.37       93.35      1.64 o 
  -1   3   1        8.74        9.97      0.40 o 
   0   3   1     1458.39     1301.64      5.20 o 
   1   3   1       87.96       74.90      0.94 o 
   2   3   1      119.11       93.39      1.21 o 
   3   3   1      418.00      394.13      2.09 o 
   4   3   1       67.69       64.13      1.49 o 
   5   3   1      133.83      138.15      2.37 o 
   6   3   1       49.49       53.54      1.88 o 
   7   3   1       53.40       50.67      2.58 o 
   8   3   1      122.53      128.37      3.12 o 
   9   3   1        0.26        0.92      3.25 o 
  10   3   1       32.06       31.18      3.54 o 
  11   3   1        1.97        8.37      3.68 o 
 -11   4   1        0.06        4.92      3.54 o 
 -10   4   1        6.52        9.90      3.08 o 
  -9   4   1        1.22        3.94      2.73 o 
  -8   4   1       80.94       84.00      2.82 o 
  -7   4   1       43.88       39.11      2.02 o 
  -6   4   1      139.12      138.27      1.93 o 
  -5   4   1       27.12       28.20      1.24 o 
  -4   4   1     2608.05     2504.07      8.78 o 
  -3   4   1     1211.23     1199.24      7.56 o 
  -2   4   1       57.06       58.02      1.07 o 
  -1   4   1       74.81       67.22      0.69 o 
   0   4   1      170.61      183.59      1.10 o 
   1   4   1       56.93       36.22      0.91 o 
   2   4   1        2.49        0.62      0.78 o 
   3   4   1     1938.84     2048.69      6.44 o 
   4   4   1     1032.99     1003.12      3.93 o 
   5   4   1       23.76       22.52      1.53 o 
   6   4   1       30.27       33.34      1.87 o 
   7   4   1       62.29       58.72      2.39 o 
   8   4   1       56.52       50.74      2.79 o 
   9   4   1        8.07        9.67      3.02 o 
  10   4   1        3.08        8.81      3.11 o 
  11   4   1        4.57        6.97      3.93 o 
 -11   5   1        0.23        2.60      6.67 o 
 -10   5   1        0.00        4.60      2.84 o 
  -9   5   1       30.77       26.23      2.75 o 
  -8   5   1        9.11        7.80      2.38 o 
  -7   5   1      119.67      106.61      2.22 o 
  -6   5   1      117.44      125.01      3.34 o 
  -5   5   1      242.41      238.82      3.21 o 
  -4   5   1       71.79       65.44      1.83 o 
  -3   5   1       60.70       69.13      2.98 o 
  -2   5   1        3.27        4.27      0.58 o 
  -1   5   1       11.59       16.26      1.19 o 
   0   5   1        9.56        9.49      0.66 o 
   1   5   1      876.70      834.59      2.78 o 
   2   5   1      279.92      274.57      1.72 o 
   3   5   1        6.41        9.53      0.99 o 
   4   5   1      229.07      231.57      2.75 o 
   5   5   1      437.30      426.07      3.62 o 
   6   5   1        9.90        8.05      1.73 o 
   7   5   1        0.57        1.94      2.08 o 
   8   5   1        0.07        3.89      2.41 o 
   9   5   1        1.17        2.59      2.75 o 
  10   5   1        0.10        1.64      3.21 o 
  11   5   1        0.09       -1.20      7.18 o 
 -10   6   1        3.93        5.23      3.47 o 
  -9   6   1        0.02        1.68      2.39 o 
  -8   6   1        9.63        9.98      2.27 o 
  -7   6   1        1.49       -0.05      1.76 o 
  -6   6   1      248.02      219.53      2.30 o 
  -5   6   1      965.86      964.69      3.22 o 
  -4   6   1        0.16        0.49      0.69 o 
  -3   6   1       25.38       23.77      0.73 o 
  -2   6   1      287.33      284.72      1.76 o 
  -1   6   1      121.08      140.96      1.28 o 
   0   6   1      729.66      778.85      2.76 o 
   1   6   1      414.62      427.54      2.24 o 
   2   6   1       95.27       97.61      1.43 o 
   3   6   1       97.28      101.48      1.15 o 
   4   6   1        0.91        0.10      1.05 o 
   5   6   1        0.08       -0.18      1.25 o 
   6   6   1      914.63      926.83      7.08 o 
   7   6   1      172.40      160.54      2.98 o 
   8   6   1       30.76       29.31      2.72 o 
   9   6   1        1.95        5.51      2.37 o 
  10   6   1        0.00        2.81      3.92 o 
 -10   7   1        2.67        7.03      4.63 o 
  -9   7   1       12.67       16.77      3.69 o 
  -8   7   1        0.16        1.32      2.80 o 
  -7   7   1        0.02        1.03      1.62 o 
  -6   7   1       56.30       67.66      2.47 o 
  -5   7   1      114.77      118.97      1.46 o 
  -4   7   1       91.87       92.55      0.98 o 
  -3   7   1       34.50       33.06      1.15 o 
  -2   7   1        0.36        0.59      0.82 o 
  -1   7   1      216.50      203.16      2.27 o 
   0   7   1        6.73        6.72      0.50 o 
   1   7   1       39.60       37.40      1.21 o 
   2   7   1        5.71        7.64      1.20 o 
   3   7   1      105.92      101.76      1.08 o 
   4   7   1        0.00        1.19      1.04 o 
   5   7   1      125.98      117.89      3.23 o 
   6   7   1       16.80       24.70      1.82 o 
   7   7   1      118.64      109.72      2.67 o 
   8   7   1        7.69        8.24      2.25 o 
   9   7   1       10.11       11.59      2.99 o 
  10   7   1        3.28        5.32      4.76 o 
  -9   8   1        3.39        6.33      4.58 o 
  -8   8   1       63.61       59.71      3.51 o 
  -7   8   1       34.57       29.28      3.10 o 
  -6   8   1        1.46        2.60      0.97 o 
  -5   8   1      126.47      108.78      2.39 o 
  -4   8   1      215.77      222.45      2.91 o 
  -3   8   1      437.82      417.20      6.20 o 
  -2   8   1       79.93       77.18      1.21 o 
  -1   8   1        8.11        4.32      0.60 o 
   0   8   1       67.93       66.76      2.70 o 
   1   8   1       77.29       79.81      2.80 o 
   2   8   1        1.86        1.54      1.19 o 
   3   8   1        5.91        6.38      1.29 o 
   4   8   1       23.42       22.58      1.10 o 
   5   8   1      149.09      148.17      1.89 o 
   6   8   1        5.61        8.24      1.70 o 
   7   8   1       16.63       20.13      2.75 o 
   8   8   1        0.67        1.40      2.91 o 
   9   8   1        1.82        6.48      3.86 o 
  -9   9   1        0.98        3.96      7.26 o 
  -8   9   1       21.76       23.12      5.03 o 
  -7   9   1        0.25        3.44      2.82 o 
  -6   9   1       10.88       13.07      2.10 o 
  -5   9   1       13.61       14.45      1.51 o 
  -4   9   1      144.24      141.80      3.32 o 
  -3   9   1       19.97       22.37      1.47 o 
  -2   9   1       12.57       10.17      1.00 o 
  -1   9   1        0.59        0.62      0.97 o 
   0   9   1       22.89       22.19      1.26 o 
   1   9   1       15.68       15.43      0.74 o 
   2   9   1       37.44       39.25      1.65 o 
   3   9   1       10.49        9.90      1.48 o 
   4   9   1        0.96        2.60      1.56 o 
   5   9   1        5.10        5.94      1.12 o 
   6   9   1       32.68       30.39      2.63 o 
   7   9   1       10.36       12.86      3.11 o 
   8   9   1       18.76       19.93      3.59 o 
   9   9   1        7.83       17.19      7.14 o 
  -8  10   1        0.25        1.77      4.83 o 
  -7  10   1        1.03        3.95      4.24 o 
  -6  10   1        2.89        8.43      3.22 o 
  -5  10   1        7.77        9.15      2.19 o 
  -4  10   1        9.22        7.61      2.16 o 
  -3  10   1        3.29        2.33      1.44 o 
  -2  10   1      149.25      147.83      2.59 o 
  -1  10   1        0.86       -0.31      1.29 o 
   0  10   1       11.56       10.24      1.39 o 
   1  10   1       14.08        8.46      1.29 o 
   2  10   1       30.95       33.10      1.13 o 
   3  10   1        1.15        3.73      1.98 o 
   4  10   1       50.57       51.37      2.29 o 
   5  10   1        0.04        2.74      2.20 o 
   6  10   1       17.11       17.86      2.60 o 
   7  10   1        3.60        8.21      4.41 o 
   8  10   1        3.73       -0.04      4.89 o 
  -7  11   1        0.40       13.59      9.46 o 
  -6  11   1        9.56       17.78      4.68 o 
  -5  11   1        2.41        1.62      4.06 o 
  -4  11   1        3.86        0.98      3.67 o 
  -3  11   1        2.15        2.59      3.42 o 
  -2  11   1       24.01       21.26      2.46 o 
  -1  11   1       52.21       47.45      1.79 o 
   0  11   1       46.31       39.48      1.92 o 
   1  11   1      133.13      127.79      2.24 o 
   2  11   1       22.19       20.39      2.20 o 
   3  11   1        8.69        9.68      2.24 o 
   4  11   1        0.58        1.27      3.58 o 
   5  11   1        0.08        3.18      4.10 o 
   6  11   1        9.61       21.94     14.67 o 
   7  11   1        1.00        3.77      6.48 o 
  -6  12   1        0.73        6.22      8.24 o 
  -5  12   1        7.85        7.79      4.77 o 
  -4  12   1        0.32        3.63      4.07 o 
  -3  12   1        2.86        3.09      3.81 o 
  -2  12   1        0.05        0.11      2.37 o 
  -1  12   1        1.27        3.42      2.42 o 
   0  12   1        3.79       11.70      3.65 o 
   1  12   1       10.24        9.75      2.58 o 
   2  12   1        0.90       -0.46      3.08 o 
   3  12   1        6.41        6.69      3.49 o 
   4  12   1        2.65        0.77      4.27 o 
   5  12   1        1.39        5.43      4.41 o 
   6  12   1        0.99       16.64     11.82 o 
  -4  13   1        5.38        1.12      4.68 o 
  -3  13   1        1.03        6.44      4.14 o 
  -2  13   1        0.56        0.52      3.12 o 
  -1  13   1        0.45        4.48      3.81 o 
   0  13   1        1.76        0.93      3.82 o 
   1  13   1       32.79       31.70      4.10 o 
   2  13   1        3.92        7.44      4.12 o 
   3  13   1        7.60        7.06      3.99 o 
   4  13   1        2.26        2.60      4.47 o 
  -1  14   1        0.32        3.01      4.35 o 
   0  14   1        0.00        1.65      4.38 o 
 -12   0   2       36.50       36.94      8.12 o 
 -11   0   2       62.97       65.80      5.56 o 
 -10   0   2       18.17       16.18      4.58 o 
  -9   0   2       73.02       82.25      6.93 o 
  -8   0   2      241.58      244.90      5.13 o 
  -7   0   2        4.33        3.23      2.20 o 
  -6   0   2       83.61       80.90      2.58 o 
  -5   0   2        0.53       -0.13      1.55 o 
  -4   0   2        2.55        5.71      1.65 o 
  -3   0   2      718.95      696.16      4.16 o 
  -2   0   2       95.73       86.27      1.96 o 
   1   0   2     1502.50     1427.82      5.89 o 
   2   0   2    14868.90    14210.20     88.84 o 
   3   0   2     5058.65     5056.02     62.49 o 
   4   0   2        4.93        7.52      2.45 o 
   5   0   2     3454.06     3624.69     57.41 o 
   6   0   2      276.64      296.55      3.70 o 
   7   0   2        0.67       -1.27      3.92 o 
   8   0   2       64.20       52.78      5.75 o 
   9   0   2        2.12        5.01      4.99 o 
  10   0   2        0.03       -3.36      6.47 o 
  11   0   2       30.62       37.27      5.87 o 
 -12   1   2        0.37        9.54      5.05 o 
 -11   1   2        0.02        3.62      3.46 o 
 -10   1   2        2.84        4.55      2.96 o 
  -9   1   2       26.38       25.66      2.62 o 
  -8   1   2       65.06       74.31      2.94 o 
  -7   1   2       14.60       11.60      1.73 o 
  -6   1   2       19.87       17.40      1.36 o 
  -5   1   2      185.24      175.59      1.85 o 
  -4   1   2        4.13        1.56      1.17 o 
  -3   1   2     1892.84     1807.33      6.84 o 
  -2   1   2     4059.12     3741.38     18.78 o 
  -1   1   2     1408.79     1323.17     12.51 o 
   1   1   2       84.64       91.10      3.69 o 
   2   1   2    10352.79     9928.41     54.07 o 
   3   1   2      102.50       96.90      2.45 o 
   4   1   2     2128.92     2106.67     12.97 o 
   5   1   2      211.31      235.39      5.59 o 
   6   1   2        2.29        1.63      1.70 o 
   7   1   2       33.18       33.29      2.75 o 
   8   1   2       26.84       25.10      3.03 o 
   9   1   2       55.47       46.95      4.81 o 
  10   1   2        1.80        0.24      4.08 o 
  11   1   2        0.71        3.75      3.64 o 
 -11   2   2        3.27        4.45      3.31 o 
 -10   2   2        0.08        2.71      3.11 o 
  -9   2   2       79.51       84.07      3.31 o 
  -8   2   2        1.89        1.04      2.28 o 
  -7   2   2       28.08       26.42      1.96 o 
  -6   2   2       44.70       41.75      1.59 o 
  -5   2   2     1057.69     1064.75      4.10 o 
  -4   2   2       53.25       47.51      1.32 o 
  -3   2   2     1103.67     1029.29      5.91 o 
  -2   2   2    18282.03    17164.46     30.97 o 
  -1   2   2     6926.71     6378.29     34.95 o 
   0   2   2      475.93      408.66      1.24 o 
   1   2   2      942.34      894.56      2.34 o 
   2   2   2     6862.26     6533.08     31.24 o 
   3   2   2      694.61      655.64      3.25 o 
   4   2   2      956.47     1016.64      8.81 o 
   5   2   2        0.01        2.75      1.56 o 
   6   2   2        3.69        7.30      1.65 o 
   7   2   2      152.49      152.07      3.41 o 
   8   2   2       56.49       52.52      3.11 o 
   9   2   2       42.02       37.77      3.86 o 
  10   2   2       12.55       11.44      3.76 o 
  11   2   2        0.00        6.53      3.83 o 
 -11   3   2        0.78        3.60      3.44 o 
 -10   3   2       19.78       23.83      3.25 o 
  -9   3   2       59.89       68.64      3.16 o 
  -8   3   2       11.65        6.60      2.29 o 
  -7   3   2       35.25       35.28      1.99 o 
  -6   3   2        7.08        4.86      1.24 o 
  -5   3   2       39.94       45.59      1.32 o 
  -4   3   2      403.54      383.34      2.03 o 
  -3   3   2      268.22      279.64      2.11 o 
  -2   3   2        0.72        1.50      0.71 o 
  -1   3   2     3629.83     3357.99     19.09 o 
   0   3   2        4.33        4.10      0.44 o 
   1   3   2     2696.14     2483.90     12.27 o 
   2   3   2      276.53      269.35      1.68 o 
   3   3   2     2995.79     3012.56     13.24 o 
   4   3   2       23.59       29.66      1.53 o 
   5   3   2      139.68      145.11      2.13 o 
   6   3   2        5.99        8.92      1.66 o 
   7   3   2        4.11        5.07      2.47 o 
   8   3   2       37.45       33.24      2.97 o 
   9   3   2        0.34        4.43      3.17 o 
  10   3   2        2.29        6.45      3.86 o 
  11   3   2        1.65        6.54      4.15 o 
 -11   4   2        2.56       11.51      4.15 o 
 -10   4   2        4.20        7.03      3.00 o 
  -9   4   2        0.72        2.36      2.51 o 
  -8   4   2       24.31       22.45      2.57 o 
  -7   4   2       31.20       35.91      1.98 o 
  -6   4   2       59.52       59.00      1.71 o 
  -5   4   2        0.21        1.78      1.08 o 
  -4   4   2     5261.60     5246.53     34.84 o 
  -3   4   2     1070.66     1108.73      6.82 o 
  -2   4   2       73.56       65.77      0.80 o 
  -1   4   2     1041.07      972.27      5.67 o 
   0   4   2        7.68       10.73      0.79 o 
   1   4   2       14.82       19.44      0.61 o 
   2   4   2       23.44       27.21      1.04 o 
   3   4   2       13.68       24.44      1.76 o 
   4   4   2      329.41      346.70      3.44 o 
   5   4   2       24.13       22.33      1.47 o 
   6   4   2        2.55        1.46      2.07 o 
   7   4   2        5.82        3.59      2.38 o 
   8   4   2      166.52      160.03      3.96 o 
   9   4   2        6.41        5.81      2.85 o 
  10   4   2        0.43        2.92      3.52 o 
  11   4   2       17.09       23.53      5.05 o 
 -11   5   2        4.31        5.81      7.17 o 
 -10   5   2        0.00        4.35      3.91 o 
  -9   5   2       15.20       17.45      2.65 o 
  -8   5   2        5.52        4.62      2.32 o 
  -7   5   2        0.09        0.61      1.79 o 
  -6   5   2       42.72       42.62      1.59 o 
  -5   5   2       26.26       27.70      1.09 o 
  -4   5   2       19.00       25.76      0.87 o 
  -3   5   2        0.00        0.28      0.93 o 
  -2   5   2        9.30       10.63      0.59 o 
  -1   5   2        3.51        4.38      0.48 o 
   0   5   2      627.67      635.71      3.79 o 
   1   5   2      419.41      438.05      3.14 o 
   2   5   2      505.95      493.16      2.08 o 
   3   5   2      134.49      124.21      2.22 o 
   4   5   2       88.37       84.21      1.87 o 
   5   5   2       22.65       25.25      1.81 o 
   6   5   2       17.53       19.13      1.76 o 
   7   5   2       15.68       20.41      2.33 o 
   8   5   2       12.82       15.03      2.60 o 
   9   5   2       19.30       17.94      2.87 o 
  10   5   2        5.67       10.71      3.55 o 
 -10   6   2        3.17        7.68      3.90 o 
  -9   6   2        0.31        3.11      3.35 o 
  -8   6   2        3.28        2.42      2.06 o 
  -7   6   2        0.57       -0.06      1.81 o 
  -6   6   2       11.75        6.61      1.43 o 
  -5   6   2      146.48      151.09      1.66 o 
  -4   6   2       72.54       66.93      1.30 o 
  -3   6   2       10.69       11.76      0.82 o 
  -2   6   2       76.62       76.29      0.78 o 
  -1   6   2      410.22      457.95      1.94 o 
   0   6   2       16.54       20.76      0.91 o 
   1   6   2      514.14      558.12      2.91 o 
   2   6   2        0.63        1.86      0.92 o 
   3   6   2      168.26      163.85      1.48 o 
   4   6   2      149.26      154.03      2.41 o 
   5   6   2        2.23        1.77      1.52 o 
   6   6   2       48.09       59.85      2.17 o 
   7   6   2       83.49       76.85      3.96 o 
   8   6   2        4.72        5.27      2.46 o 
   9   6   2        0.96        3.54      2.63 o 
  10   6   2        0.97        2.64      4.79 o 
 -10   7   2        0.88        6.48      4.58 o 
  -9   7   2        1.15        5.29      3.48 o 
  -8   7   2        0.00       -0.41      3.00 o 
  -7   7   2       10.01       10.44      1.48 o 
  -6   7   2       90.32       80.77      1.70 o 
  -5   7   2      419.13      424.72      2.80 o 
  -4   7   2       90.60      101.48      1.64 o 
  -3   7   2        1.35        2.33      0.97 o 
  -2   7   2       33.11       35.51      0.83 o 
  -1   7   2      361.58      387.66      3.64 o 
   0   7   2      181.53      179.44      1.56 o 
   1   7   2        4.17        3.18      1.16 o 
   2   7   2       72.51       65.32      4.44 o 
   3   7   2        1.16        1.11      0.77 o 
   4   7   2      256.72      243.70      4.98 o 
   5   7   2        0.01        5.54      1.94 o 
   6   7   2      153.67      150.17      2.72 o 
   7   7   2        0.09        1.41      2.14 o 
   8   7   2        0.32        0.75      2.42 o 
   9   7   2        0.09        2.82      3.45 o 
  10   7   2        0.19        2.65      4.64 o 
  -9   8   2        0.19        1.80      3.55 o 
  -8   8   2       34.47       26.58      3.34 o 
  -7   8   2       19.46       12.90      2.87 o 
  -6   8   2        0.19        1.06      1.52 o 
  -5   8   2        0.14        0.08      1.36 o 
  -4   8   2       15.36       16.17      1.31 o 
  -3   8   2        2.17        2.24      1.83 o 
  -2   8   2        0.27        0.93      0.74 o 
  -1   8   2        0.19        0.55      0.53 o 
   0   8   2        4.99        5.95      0.65 o 
   1   8   2        8.88        8.38      1.02 o 
   2   8   2       49.22       42.20      2.41 o 
   3   8   2       20.85       21.09      1.67 o 
   4   8   2      101.75      106.14      1.47 o 
   5   8   2      133.83      122.71      2.44 o 
   6   8   2       19.68       23.41      1.93 o 
   7   8   2        1.90        1.06      2.03 o 
   8   8   2        1.43        3.22      2.96 o 
   9   8   2       12.25       12.46      4.22 o 
  -9   9   2        2.58        0.86      6.98 o 
  -8   9   2        0.25        6.39      4.36 o 
  -7   9   2        0.40        2.44      4.08 o 
  -6   9   2        1.56        4.70      2.10 o 
  -5   9   2       23.89       26.91      1.57 o 
  -4   9   2       16.05       17.58      1.16 o 
  -3   9   2       30.89       42.84      3.90 o 
  -2   9   2      180.63      176.15      2.51 o 
  -1   9   2        2.08        4.27      0.95 o 
   0   9   2       33.67       40.70      1.27 o 
   1   9   2        1.53        1.63      0.97 o 
   2   9   2        2.86        2.26      1.27 o 
   3   9   2        9.02       10.70      1.57 o 
   4   9   2       32.81       28.69      2.62 o 
   5   9   2       12.11        9.36      2.34 o 
   6   9   2        6.36        4.96      3.39 o 
   7   9   2       10.91       12.64      4.02 o 
   8   9   2        2.02        4.37      3.55 o 
  -8  10   2        1.80        5.95      4.58 o 
  -7  10   2        3.75        5.73      4.31 o 
  -6  10   2       13.60       16.12      3.00 o 
  -5  10   2       34.72       33.79      3.00 o 
  -4  10   2        9.21        8.62      1.74 o 
  -3  10   2       42.27       34.23      1.49 o 
  -2  10   2      212.34      219.42      8.08 o 
  -1  10   2        8.04       10.28      1.28 o 
   0  10   2      206.75      211.96      2.30 o 
   1  10   2       50.79       58.87      0.96 o 
   2  10   2       44.59       45.59      1.25 o 
   3  10   2       26.40       30.38      2.21 o 
   4  10   2        2.50        1.08      2.46 o 
   5  10   2       18.59       18.61      2.80 o 
   6  10   2        1.08        3.52      2.89 o 
   7  10   2        2.24        5.56      4.41 o 
   8  10   2        0.62       10.05      6.83 o 
  -7  11   2        5.12       22.25      6.83 o 
  -6  11   2        0.08        7.85      6.72 o 
  -5  11   2        1.37        1.47      4.27 o 
  -4  11   2       14.63       19.33      5.15 o 
  -3  11   2        6.36        4.47      3.35 o 
  -2  11   2       10.25        8.24      2.42 o 
  -1  11   2       98.56       93.05      3.67 o 
   0  11   2       27.95       23.11      1.71 o 
   1  11   2       14.47       14.99      1.66 o 
   2  11   2       42.84       52.52      2.96 o 
   3  11   2        6.17        6.20      2.38 o 
   4  11   2        0.46        4.01      3.02 o 
   5  11   2        9.56       23.84     11.13 o 
   6  11   2        1.31       29.03     17.06 o 
   7  11   2        0.50        0.01      6.41 o 
  -6  12   2        2.20        5.31      4.78 o 
  -5  12   2        0.83        7.16      4.44 o 
  -4  12   2        1.59       -1.49      4.26 o 
  -3  12   2       12.69       13.50      3.81 o 
  -2  12   2        4.07        3.54      2.49 o 
  -1  12   2        0.09        0.68      2.08 o 
   0  12   2       69.97       66.95      3.31 o 
   1  12   2        0.50        4.56      2.55 o 
   2  12   2        0.23        1.23      2.99 o 
   3  12   2       13.14        8.41      3.77 o 
   4  12   2        0.11       -1.56      5.47 o 
   5  12   2       19.62       38.66      9.61 o 
  -4  13   2        3.43        5.27      6.11 o 
  -3  13   2        0.00        8.89      4.12 o 
  -2  13   2        1.60        2.45      3.12 o 
  -1  13   2        1.71        1.66      3.91 o 
   0  13   2        5.86       13.02      4.12 o 
   1  13   2        8.90        9.73      3.82 o 
   2  13   2        2.59        6.23      3.77 o 
   4  13   2        3.31        4.54      6.15 o 
 -12   1   3        0.24        6.39      5.13 o 
 -11   1   3       15.84       16.73      3.62 o 
 -10   1   3        0.73        1.30      3.12 o 
  -9   1   3       15.09       17.80      2.79 o 
  -8   1   3      161.98      165.72      3.30 o 
  -7   1   3       98.22      100.11      1.84 o 
  -6   1   3      319.48      324.91      2.80 o 
  -5   1   3       53.09       64.50      1.51 o 
  -4   1   3      135.72      127.31      4.16 o 
  -3   1   3      219.32      188.71      1.52 o 
  -2   1   3     1011.65      993.55      5.71 o 
  -1   1   3     9049.71     8247.07     33.90 o 
   0   1   3      205.90      203.95      1.27 o 
   1   1   3    22164.65    21241.85     91.01 o 
   2   1   3     4129.31     4026.20     35.86 o 
   3   1   3      140.67      164.31      3.93 o 
   4   1   3        2.59        5.97      1.89 o 
   5   1   3       14.52       17.49      2.52 o 
   6   1   3       91.74       89.47      2.16 o 
   7   1   3       31.18       31.17      2.50 o 
   8   1   3        0.23       -0.53      3.43 o 
   9   1   3        1.60       -2.32      4.26 o 
  10   1   3        0.24       -2.07      4.84 o 
  11   1   3        0.33        4.82      4.27 o 
 -11   2   3        0.13        4.99      3.35 o 
 -10   2   3       47.49       46.76      3.23 o 
  -9   2   3      103.45      111.97      3.36 o 
  -8   2   3       56.89       65.70      2.69 o 
  -7   2   3       29.06       30.27      2.07 o 
  -6   2   3       34.54       34.70      1.19 o 
  -5   2   3      120.91      120.58      1.75 o 
  -4   2   3     1077.71     1173.08      9.10 o 
  -3   2   3     1062.69     1066.29      4.36 o 
  -2   2   3     5598.82     5261.35     17.41 o 
  -1   2   3      283.43      316.54      1.59 o 
   0   2   3     2315.72     2153.43     11.75 o 
   1   2   3      154.45      167.60      1.85 o 
   2   2   3      211.83      182.68      1.81 o 
   3   2   3     2946.39     3012.64      9.01 o 
   4   2   3     1880.51     2022.31     12.46 o 
   5   2   3        0.52        1.74      1.41 o 
   6   2   3       15.73       18.26      2.13 o 
   7   2   3       11.15        8.66      2.67 o 
   8   2   3        1.33        1.37      3.13 o 
   9   2   3        0.37       -1.27      3.44 o 
  10   2   3        5.03        4.68      4.84 o 
  11   2   3        9.21       13.04      4.50 o 
 -11   3   3        4.36       10.15      3.27 o 
 -10   3   3       39.43       36.88      3.20 o 
  -9   3   3       48.11       40.66      2.90 o 
  -8   3   3       33.03       31.73      2.63 o 
  -7   3   3      108.37      107.00      2.31 o 
  -6   3   3        1.24        1.88      1.21 o 
  -5   3   3        0.18        0.36      1.24 o 
  -4   3   3      416.25      384.18      4.44 o 
  -3   3   3      145.16      147.98      1.90 o 
  -2   3   3       32.64       29.06      0.82 o 
  -1   3   3      482.79      512.79      2.99 o 
   0   3   3       65.81       65.44      0.76 o 
   1   3   3        2.73        2.47      0.84 o 
   2   3   3     1408.48     1402.63      3.55 o 
   3   3   3       89.08       96.25      2.06 o 
   4   3   3      194.01      178.57      2.38 o 
   5   3   3      161.69      153.76      2.37 o 
   6   3   3        4.32        5.42      1.68 o 
   7   3   3       13.15       12.07      2.52 o 
   8   3   3        1.35        3.06      3.02 o 
   9   3   3        2.52        8.64      3.27 o 
  10   3   3       12.11       19.67      4.07 o 
  11   3   3        2.12        7.80      4.21 o 
 -11   4   3        4.27        7.60      4.34 o 
 -10   4   3        8.71        9.10      2.94 o 
  -9   4   3       12.62       11.72      2.49 o 
  -8   4   3        5.27        3.23      2.34 o 
  -7   4   3      233.83      230.87      3.56 o 
  -6   4   3       48.22       44.51      1.82 o 
  -5   4   3      194.33      196.62      2.70 o 
  -4   4   3      778.53      738.83      7.27 o 
  -3   4   3       84.71       65.59      1.63 o 
  -2   4   3       83.42       83.84      0.89 o 
  -1   4   3       55.28       51.87      0.71 o 
   0   4   3     1070.29     1086.34      4.64 o 
   1   4   3      348.36      330.78      1.36 o 
   2   4   3     2485.53     2667.06      7.23 o 
   3   4   3       19.21       20.97      1.55 o 
   4   4   3      133.12      127.91      3.13 o 
   5   4   3      565.56      589.65      4.90 o 
   6   4   3        0.47       -0.82      1.97 o 
   7   4   3        0.00       -0.50      2.56 o 
   8   4   3       46.16       41.18      3.21 o 
   9   4   3       11.93       10.94      3.47 o 
  10   4   3        4.64        6.79      3.36 o 
  11   4   3        4.56       11.10      4.96 o 
 -11   5   3        0.81        7.47      5.28 o 
 -10   5   3       11.60       13.66      3.83 o 
  -9   5   3        2.54        3.50      2.40 o 
  -8   5   3        9.84        7.60      2.26 o 
  -7   5   3       35.93       31.69      1.88 o 
  -6   5   3        0.00        2.13      1.51 o 
  -5   5   3        5.16        5.98      1.10 o 
  -4   5   3       72.68       77.48      1.50 o 
  -3   5   3      819.99      870.51      3.90 o 
  -2   5   3      313.86      326.02      3.56 o 
  -1   5   3        0.52        1.51      0.68 o 
   0   5   3      539.10      556.27      2.57 o 
   1   5   3      827.58      862.75      6.17 o 
   2   5   3      163.33      183.96      1.51 o 
   3   5   3        4.44        2.16      1.11 o 
   4   5   3        0.91        4.05      1.51 o 
   5   5   3        6.51        6.13      1.70 o 
   6   5   3      125.26      120.41      2.66 o 
   7   5   3       77.99       80.40      3.24 o 
   8   5   3       35.06       28.37      3.09 o 
   9   5   3        0.23        1.06      2.78 o 
  10   5   3        0.08        6.10      3.13 o 
 -10   6   3        0.06        7.63      3.81 o 
  -9   6   3       18.79       17.36      3.32 o 
  -8   6   3        1.19        1.02      2.01 o 
  -7   6   3      108.41      100.48      2.29 o 
  -6   6   3      715.77      695.05      4.29 o 
  -5   6   3      542.11      507.80      4.84 o 
  -4   6   3      211.51      216.36      2.99 o 
  -3   6   3        0.45        0.61      0.70 o 
  -2   6   3       31.91       34.13      0.63 o 
  -1   6   3       14.63       18.51      1.01 o 
   0   6   3     2321.03     2316.36     11.83 o 
   1   6   3      240.20      256.46      2.96 o 
   2   6   3      194.62      196.60      2.36 o 
   3   6   3      143.94      161.45      2.11 o 
   4   6   3       53.79       52.94      1.81 o 
   5   6   3      119.86      127.08      2.61 o 
   6   6   3      105.20       94.53      3.03 o 
   7   6   3       19.36       12.81      2.31 o 
   8   6   3        0.00        2.22      2.45 o 
   9   6   3        9.83       13.32      2.84 o 
  10   6   3        0.58        8.77      4.77 o 
 -10   7   3        7.94       15.99      4.81 o 
  -9   7   3       15.10       13.86      3.64 o 
  -8   7   3        0.36       -0.01      3.14 o 
  -7   7   3       45.05       40.55      1.57 o 
  -6   7   3      122.19      121.29      2.98 o 
  -5   7   3      166.73      151.28      2.96 o 
  -4   7   3      747.32      726.82      3.68 o 
  -3   7   3      316.97      313.40      4.45 o 
  -2   7   3       51.14       54.46      1.22 o 
  -1   7   3        7.79        6.94      0.50 o 
   0   7   3        5.21        3.94      0.67 o 
   1   7   3      197.91      190.80      3.14 o 
   2   7   3       53.11       48.82      3.30 o 
   3   7   3       36.63       29.78      0.81 o 
   4   7   3        0.05        0.46      1.07 o 
   5   7   3      178.89      186.89      4.35 o 
   6   7   3        0.09        0.33      2.05 o 
   7   7   3        0.14        0.37      2.18 o 
   8   7   3        0.97        4.83      2.52 o 
   9   7   3        1.17        2.36      3.57 o 
  -9   8   3        0.07        2.11      3.57 o 
  -8   8   3        0.99       -0.96      3.23 o 
  -7   8   3       42.48       38.18      3.06 o 
  -6   8   3       23.17       25.36      2.33 o 
  -5   8   3       68.22       63.21      1.80 o 
  -4   8   3       47.19       43.97      3.02 o 
  -3   8   3      219.60      225.45      2.25 o 
  -2   8   3       64.90       65.04      1.77 o 
  -1   8   3        0.04        0.23      0.40 o 
   0   8   3        0.69        1.25      0.65 o 
   1   8   3        0.25        0.53      1.02 o 
   2   8   3      181.54      182.13      1.90 o 
   3   8   3       41.59       38.11      1.77 o 
   4   8   3       57.93       63.46      1.36 o 
   5   8   3       91.83       93.56      3.35 o 
   6   8   3        0.12        2.05      2.01 o 
   7   8   3        0.30        1.71      2.14 o 
   8   8   3        9.51        9.61      3.24 o 
   9   8   3        0.63        0.83      6.39 o 
  -9   9   3        7.40       13.26      6.85 o 
  -8   9   3        3.49        3.93      4.68 o 
  -7   9   3       18.48       20.93      4.14 o 
  -6   9   3        1.49        1.30      2.07 o 
  -5   9   3       15.99       15.85      1.82 o 
  -4   9   3      146.46      137.21      3.00 o 
  -3   9   3      464.23      487.00      4.34 o 
  -2   9   3      287.36      267.46      6.11 o 
  -1   9   3      163.43      168.48      3.69 o 
   0   9   3        0.16        0.69      0.66 o 
   1   9   3       27.28       25.39      1.18 o 
   2   9   3        0.41        0.37      1.30 o 
   3   9   3        1.25        0.65      1.73 o 
   4   9   3        0.39        0.83      1.76 o 
   5   9   3        0.75        2.36      1.62 o 
   6   9   3        9.40       10.17      2.44 o 
   7   9   3        1.34        5.03      4.21 o 
   8   9   3        0.00        4.88      4.32 o 
  -8  10   3        2.18        8.41      4.76 o 
  -7  10   3       14.20       15.33      6.29 o 
  -6  10   3        0.34        0.66      2.94 o 
  -5  10   3        1.22        0.91      2.74 o 
  -4  10   3        0.56       -0.22      3.80 o 
  -3  10   3        8.19        3.68      1.90 o 
  -2  10   3       50.89       40.70      4.78 o 
  -1  10   3       58.09       62.65      2.46 o 
   0  10   3       10.88       13.74      1.03 o 
   1  10   3       69.73       68.92      1.22 o 
   2  10   3       35.24       34.94      1.60 o 
   3  10   3      210.71      213.73      3.08 o 
   4  10   3        1.01        0.43      2.49 o 
   5  10   3        2.96        6.85      3.38 o 
   6  10   3        8.89       13.53      4.00 o 
   7  10   3        2.18        7.28      4.30 o 
  -7  11   3        5.97       21.77     15.20 o 
  -6  11   3        0.72        5.64      6.50 o 
  -5  11   3       18.78       22.42      4.08 o 
  -4  11   3        0.41        1.68      5.62 o 
  -3  11   3        6.08        2.59      3.61 o 
  -2  11   3        0.04        0.34      2.45 o 
  -1  11   3       54.34       57.35      2.45 o 
   0  11   3        2.01        2.92      2.28 o 
   1  11   3        4.18        4.77      1.52 o 
   2  11   3        5.79        7.78      2.36 o 
   3  11   3        1.96        0.66      2.96 o 
   4  11   3        4.40        1.94      2.66 o 
   5  11   3        0.49       14.24      7.87 o 
   6  11   3        1.69       43.25     22.23 o 
  -6  12   3        0.21        4.22      4.43 o 
  -5  12   3        2.56        3.68      4.40 o 
  -4  12   3        3.68        0.96      5.59 o 
  -3  12   3        1.64       -0.44      2.91 o 
  -2  12   3       10.04       10.78      2.57 o 
  -1  12   3        0.02        2.46      2.44 o 
   0  12   3        8.55       10.42      2.37 o 
   1  12   3       32.84       34.78      2.23 o 
   2  12   3        0.19        0.09      4.35 o 
   3  12   3        1.40        4.07      4.93 o 
   4  12   3        1.35        5.19      5.79 o 
   5  12   3        0.58       17.29     12.50 o 
  -4  13   3        0.04        0.72      4.70 o 
  -3  13   3        0.23        2.81      4.15 o 
  -2  13   3        0.00        2.48      4.02 o 
  -1  13   3        0.19        3.32      6.14 o 
   0  13   3        3.21        5.19      3.68 o 
   1  13   3       20.48       25.45      3.88 o 
   2  13   3        0.26        5.28      6.13 o 
   4  13   3        0.38       -1.84      4.26 o 
 -12   0   4        2.56        4.39      6.91 o 
 -11   0   4       26.13       22.94      4.99 o 
 -10   0   4        0.16        4.12      4.48 o 
  -9   0   4        2.24        3.52      3.64 o 
  -8   0   4       77.84       81.36      4.25 o 
  -7   0   4      158.46      157.82      3.90 o 
  -6   0   4     1220.35     1325.43     18.51 o 
  -5   0   4      713.46      716.07      5.12 o 
  -4   0   4      121.99      117.66      5.15 o 
  -3   0   4      260.71      273.39      5.12 o 
  -2   0   4      796.72      824.58      3.91 o 
  -1   0   4     1606.57     1550.04     10.08 o 
   0   0   4    19271.70    17837.32     41.75 o 
   1   0   4    11306.89    11054.23     76.73 o 
   2   0   4     1630.10     1487.80      8.43 o 
   3   0   4      637.14      635.68      6.68 o 
   4   0   4       21.12       16.11      3.55 o 
   5   0   4        7.00        5.24      2.42 o 
   6   0   4      324.04      365.36     16.91 o 
   7   0   4      439.13      431.57      6.03 o 
   8   0   4        1.97       -0.41      3.30 o 
   9   0   4        0.57       -2.41      5.23 o 
  10   0   4       24.06       30.09      7.09 o 
  11   0   4       14.19       17.10      7.94 o 
 -12   1   4        0.96        1.62      5.13 o 
 -11   1   4        0.17       -0.48      3.75 o 
 -10   1   4        0.23        2.33      3.08 o 
  -9   1   4        0.01        1.32      2.61 o 
  -8   1   4        0.34        1.39      2.06 o 
  -7   1   4        7.53        7.56      1.49 o 
  -6   1   4        0.20        1.64      1.26 o 
  -5   1   4       68.56       61.45      1.91 o 
  -4   1   4       12.46        8.82      1.09 o 
  -3   1   4      370.57      359.31      2.92 o 
  -2   1   4     1298.13     1212.70      3.70 o 
  -1   1   4      632.02      624.72      2.38 o 
   0   1   4    10153.74     9702.65     40.55 o 
   1   1   4      874.05      858.56      4.20 o 
   2   1   4     9950.26     9549.25     70.96 o 
   3   1   4       12.27       16.81      2.04 o 
   4   1   4     1137.58     1163.74      6.82 o 
   5   1   4       15.48       18.43      1.96 o 
   6   1   4       10.16       13.40      1.93 o 
   7   1   4        0.01       -1.51      2.43 o 
   8   1   4        7.54        5.13      2.63 o 
   9   1   4        0.05       -1.94      6.62 o 
  10   1   4        1.79        3.70      4.81 o 
  11   1   4        4.69        5.36      6.20 o 
 -11   2   4        0.51        3.51      3.42 o 
 -10   2   4       26.29       21.58      2.94 o 
  -9   2   4        0.60        2.48      2.51 o 
  -8   2   4       63.98       65.97      2.67 o 
  -7   2   4        0.22       -1.59      1.59 o 
  -6   2   4      132.21      147.98      1.57 o 
  -5   2   4       76.79       67.83      1.52 o 
  -4   2   4       14.98        7.92      1.02 o 
  -3   2   4     1974.94     2010.82      8.88 o 
  -2   2   4      191.35      199.44      1.35 o 
  -1   2   4      103.87      113.35      1.40 o 
   0   2   4        0.13        0.89      0.77 o 
   1   2   4      267.36      266.95      2.37 o 
   2   2   4     3344.37     3337.28     11.62 o 
   3   2   4      889.64      903.21      4.00 o 
   4   2   4      936.11     1014.69      8.24 o 
   5   2   4       32.78       29.56      1.69 o 
   6   2   4       10.37       14.68      2.20 o 
   7   2   4      126.99      117.15      6.67 o 
   8   2   4       65.84       54.38      3.31 o 
   9   2   4        7.92        7.58      3.67 o 
  10   2   4       12.57       10.42      4.76 o 
  11   2   4        5.91        8.89      5.25 o 
 -11   3   4        9.71       14.01      3.43 o 
 -10   3   4        1.52        0.79      2.81 o 
  -9   3   4       35.23       25.02      2.84 o 
  -8   3   4       39.97       39.06      2.32 o 
  -7   3   4       16.39       13.75      1.82 o 
  -6   3   4       79.20       83.23      1.72 o 
  -5   3   4       44.44       44.09      1.19 o 
  -4   3   4      202.90      236.88      2.46 o 
  -3   3   4      735.80      725.34      3.89 o 
  -2   3   4      206.09      223.21      2.12 o 
  -1   3   4       16.23       17.41      0.98 o 
   0   3   4        0.28        1.04      0.67 o 
   1   3   4      199.41      203.31      2.53 o 
   2   3   4        0.71        3.37      0.92 o 
   3   3   4       21.78       24.80      1.57 o 
   4   3   4      147.10      142.34      2.12 o 
   5   3   4      181.73      181.17      2.47 o 
   6   3   4       75.49       65.60      2.37 o 
   7   3   4       69.34       70.08      3.21 o 
   8   3   4       33.97       33.66      3.48 o 
   9   3   4        0.61       -0.04      3.51 o 
  10   3   4        0.76        7.26      3.99 o 
  11   3   4        2.49        6.22      5.16 o 
 -11   4   4        1.05        8.13      4.28 o 
 -10   4   4        1.28        1.57      2.92 o 
  -9   4   4        1.69        2.75      2.46 o 
  -8   4   4        1.47       -1.78      2.30 o 
  -7   4   4       49.07       58.15      1.97 o 
  -6   4   4       10.28       10.99      1.43 o 
  -5   4   4       98.86      111.97      1.94 o 
  -4   4   4       58.32       57.27      3.22 o 
  -3   4   4      393.74      411.72      2.13 o 
  -2   4   4     2174.31     2262.35      8.24 o 
  -1   4   4      614.49      623.85      3.04 o 
   0   4   4       14.02       15.98      0.63 o 
   1   4   4        7.59        8.75      0.95 o 
   2   4   4      810.75      851.13      5.06 o 
   3   4   4      422.09      431.68      2.86 o 
   4   4   4       24.99       34.01      1.60 o 
   5   4   4      103.40      108.76      2.42 o 
   6   4   4       43.60       47.40      2.24 o 
   7   4   4      124.63      109.05      3.50 o 
   8   4   4        4.96        3.06      2.97 o 
   9   4   4       19.27       16.87      3.64 o 
  10   4   4       24.16       28.34      4.12 o 
 -11   5   4        1.04        7.99      4.23 o 
 -10   5   4       11.73       14.17      3.79 o 
  -9   5   4        1.04        1.77      2.39 o 
  -8   5   4       21.19       18.32      2.21 o 
  -7   5   4       43.60       39.59      1.85 o 
  -6   5   4      750.35      714.30      6.15 o 
  -5   5   4       43.34       42.53      1.02 o 
  -4   5   4       49.70       46.20      1.43 o 
  -3   5   4      184.94      187.58      1.42 o 
  -2   5   4      227.05      216.47      1.71 o 
  -1   5   4      307.85      321.07      1.93 o 
   0   5   4        0.49        1.78      0.63 o 
   1   5   4      903.17      941.76      7.14 o 
   2   5   4        5.96        5.13      0.90 o 
   3   5   4        0.07       -0.84      1.20 o 
   4   5   4       34.79       34.15      1.97 o 
   5   5   4        1.64        1.37      1.74 o 
   6   5   4      103.67      110.04      3.84 o 
   7   5   4       18.08       13.17      2.87 o 
   8   5   4       15.66       16.82      3.16 o 
   9   5   4        2.73        5.13      3.25 o 
  10   5   4        2.02        8.64      3.33 o 
 -10   6   4        0.55        6.52      3.70 o 
  -9   6   4        8.18        9.84      3.41 o 
  -8   6   4       21.48       16.53      2.04 o 
  -7   6   4       42.46       35.19      1.59 o 
  -6   6   4       43.40       31.64      2.51 o 
  -5   6   4       96.47       93.45      1.98 o 
  -4   6   4      137.11      136.45      2.46 o 
  -3   6   4       15.74       15.28      0.68 o 
  -2   6   4       96.37       91.21      1.32 o 
  -1   6   4        3.67        3.46      1.04 o 
   0   6   4      191.91      187.06      1.90 o 
   1   6   4      159.58      146.22      1.29 o 
   2   6   4       15.11       16.74      0.92 o 
   3   6   4      257.92      257.02      2.18 o 
   4   6   4        0.01        3.49      1.68 o 
   5   6   4        2.98        1.88      2.04 o 
   6   6   4      140.77      125.34      4.48 o 
   7   6   4        0.11       -1.23      2.87 o 
   8   6   4        5.90        3.83      2.43 o 
   9   6   4        4.20        5.59      2.90 o 
  10   6   4        5.00        9.25      4.83 o 
 -10   7   4        0.89        3.69      3.73 o 
  -9   7   4        4.93        5.39      3.50 o 
  -8   7   4        0.13        3.29      2.95 o 
  -7   7   4       54.74       56.07      2.47 o 
  -6   7   4       13.05       14.53      2.38 o 
  -5   7   4       18.78       15.48      1.67 o 
  -4   7   4      570.19      554.82      7.37 o 
  -3   7   4        0.04        2.39      1.06 o 
  -2   7   4       34.32       31.48      1.20 o 
  -1   7   4      430.52      448.65      2.77 o 
   0   7   4        6.55        7.30      0.79 o 
   1   7   4      230.05      226.83      3.89 o 
   2   7   4      360.67      321.06     13.56 o 
   3   7   4        2.90        5.00      0.97 o 
   4   7   4        3.42        4.26      1.30 o 
   5   7   4        0.49        2.26      2.50 o 
   6   7   4       14.05       12.58      2.53 o 
   7   7   4        6.95        6.78      2.23 o 
   8   7   4        2.15        2.15      2.59 o 
   9   7   4        6.21       10.76      4.80 o 
  -9   8   4        2.90        5.86      3.37 o 
  -8   8   4        0.41       -0.98      3.20 o 
  -7   8   4        7.91        4.62      2.79 o 
  -6   8   4       16.91       14.31      2.30 o 
  -5   8   4       94.96       95.25      1.85 o 
  -4   8   4      251.79      240.92      8.50 o 
  -3   8   4       42.25       36.21      2.23 o 
  -2   8   4      173.24      174.92      2.58 o 
  -1   8   4       92.32       95.11      1.66 o 
   0   8   4       36.10       38.63      1.06 o 
   1   8   4       16.89       18.70      1.17 o 
   2   8   4       71.83       76.79      1.59 o 
   3   8   4       10.60        9.60      0.94 o 
   4   8   4      151.48      135.17      1.47 o 
   5   8   4        1.62        3.35      1.68 o 
   6   8   4        4.26        5.00      2.33 o 
   7   8   4       15.24       17.79      2.40 o 
   8   8   4        2.24        5.20      4.69 o 
   9   8   4        1.64        3.19      6.88 o 
  -9   9   4        0.00        3.60      6.60 o 
  -8   9   4        3.82       12.81      4.44 o 
  -7   9   4        7.34        6.60      2.74 o 
  -6   9   4        4.31        4.32      2.20 o 
  -5   9   4        3.84        3.72      1.87 o 
  -4   9   4       40.77       34.43      2.02 o 
  -3   9   4      244.30      254.27      7.65 o 
  -2   9   4       90.88       75.85      1.99 o 
  -1   9   4      291.32      291.29      4.91 o 
   0   9   4        0.02        1.10      0.63 o 
   1   9   4       32.94       25.26      1.25 o 
   2   9   4        0.68        2.18      1.30 o 
   3   9   4       45.69       42.24      1.83 o 
   4   9   4        0.89        3.30      1.00 o 
   5   9   4       26.67       24.38      3.67 o 
   6   9   4        4.79        6.73      3.72 o 
   7   9   4       10.86       13.37      4.47 o 
   8   9   4        0.03        1.06      4.36 o 
  -8  10   4        5.22       12.33      4.98 o 
  -7  10   4       13.17       11.63      4.41 o 
  -6  10   4        0.50        1.25      3.00 o 
  -5  10   4       13.74        8.08      2.86 o 
  -4  10   4       49.22       48.13      4.11 o 
  -3  10   4        1.38        0.09      1.84 o 
  -2  10   4       10.38       10.94      1.46 o 
  -1  10   4       59.13       60.90      1.91 o 
   0  10   4      164.47      147.89      5.53 o 
   1  10   4       17.07       18.24      1.33 o 
   2  10   4       18.92       16.07      1.65 o 
   3  10   4       17.68       16.09      2.14 o 
   4  10   4       19.23       22.36      2.78 o 
   5  10   4        9.62        8.40      3.59 o 
   6  10   4        8.19        8.38      4.09 o 
   7  10   4        7.82        9.06      4.33 o 
  -7  11   4        0.05       10.98      5.92 o 
  -6  11   4        0.63        7.62      4.77 o 
  -5  11   4       10.82       11.99      4.23 o 
  -4  11   4        2.85        0.80      5.69 o 
  -3  11   4       18.24       15.20      3.74 o 
  -2  11   4        3.55        5.09      2.74 o 
  -1  11   4       13.31       14.67      2.31 o 
   0  11   4        5.47        5.68      2.38 o 
   1  11   4        4.23        5.89      2.12 o 
   2  11   4       10.16       16.06      4.30 o 
   3  11   4        2.42        2.32      3.10 o 
   4  11   4        2.27        3.77      2.74 o 
   5  11   4       36.33       41.25      4.09 o 
   6  11   4        1.57        6.74      7.12 o 
  -6  12   4        0.33        5.47      5.01 o 
  -5  12   4        4.06        0.78      4.47 o 
  -4  12   4        0.66        1.70      6.05 o 
  -3  12   4        1.53        0.88      2.83 o 
  -2  12   4        0.05        2.84      2.79 o 
  -1  12   4        9.59        7.98      2.22 o 
   0  12   4        0.83        4.02      3.01 o 
   1  12   4        0.01        1.34      2.59 o 
   2  12   4       11.73        5.60      3.77 o 
   3  12   4        0.13        2.08      4.97 o 
   4  12   4        0.86       -0.62      3.79 o 
   5  12   4        3.43       15.60      4.83 o 
  -4  13   4        1.64        8.32      6.47 o 
  -3  13   4        0.61        2.48      3.98 o 
  -2  13   4        1.02       -2.10      3.19 o 
  -1  13   4        0.59        5.40      4.06 o 
   0  13   4        0.00        7.90      3.96 o 
   1  13   4       19.72       20.37      4.13 o 
   2  13   4        1.18        3.51      6.33 o 
 -12   1   5        1.12        4.32      4.87 o 
 -11   1   5        1.44        3.15      3.59 o 
 -10   1   5        5.12        6.77      3.15 o 
  -9   1   5       22.29       20.22      2.84 o 
  -8   1   5        0.34        1.09      2.30 o 
  -7   1   5       10.41       10.34      1.46 o 
  -6   1   5        0.00        1.46      1.34 o 
  -5   1   5        0.53        2.58      1.24 o 
  -4   1   5       55.94       62.10      1.28 o 
  -3   1   5      202.17      211.31      1.67 o 
  -2   1   5      694.21      664.88      4.85 o 
  -1   1   5      405.22      375.11      2.84 o 
   0   1   5       18.28       14.85      0.96 o 
   1   1   5    10487.09    10387.15    127.17 o 
   2   1   5      293.19      296.38      4.79 o 
   3   1   5     2828.14     2954.05     18.87 o 
   4   1   5      182.31      181.14      4.87 o 
   5   1   5      197.24      190.62      2.48 o 
   6   1   5      416.97      435.28      4.06 o 
   7   1   5       65.88       60.96      3.49 o 
   8   1   5       10.95        5.75      2.86 o 
   9   1   5       14.60        9.00      3.47 o 
  10   1   5        2.41        5.33      4.72 o 
  11   1   5        0.00        2.57      4.96 o 
 -11   2   5        2.61        3.24      3.27 o 
 -10   2   5        3.31        0.52      2.94 o 
  -9   2   5        1.73        0.42      2.64 o 
  -8   2   5      165.37      181.64      2.83 o 
  -7   2   5       79.29       76.25      1.87 o 
  -6   2   5        9.58       10.79      1.27 o 
  -5   2   5      705.88      768.78      5.94 o 
  -4   2   5     1247.03     1322.33      6.20 o 
  -3   2   5      630.15      622.62      3.61 o 
  -2   2   5      139.08      142.07      1.31 o 
  -1   2   5       70.39       72.63      1.11 o 
   0   2   5      152.70      136.50      1.62 o 
   1   2   5       40.70       47.87      1.92 o 
   2   2   5        4.85        3.16      1.11 o 
   3   2   5     1655.81     1701.06      4.93 o 
   4   2   5      167.24      156.09      4.40 o 
   5   2   5        2.67        4.38      1.77 o 
   6   2   5      170.62      177.55      4.81 o 
   7   2   5        5.29        6.66      2.52 o 
   8   2   5       29.42       23.67      3.28 o 
   9   2   5        0.04        0.29      3.66 o 
  10   2   5       22.77       25.69      4.41 o 
  11   2   5        0.05        4.76      6.77 o 
 -11   3   5        3.53        3.25      3.21 o 
 -10   3   5        0.23       -0.27      3.24 o 
  -9   3   5        8.97        6.34      2.62 o 
  -8   3   5       62.09       61.92      2.75 o 
  -7   3   5       24.00       25.66      1.87 o 
  -6   3   5      228.40      231.83      2.39 o 
  -5   3   5        4.66        3.32      0.98 o 
  -4   3   5     2722.04     2728.05     16.14 o 
  -3   3   5      278.85      302.03      1.44 o 
  -2   3   5      171.62      176.56      1.73 o 
  -1   3   5        5.81        6.99      0.66 o 
   0   3   5      606.99      542.46      2.60 o 
   1   3   5      434.89      432.05      2.93 o 
   2   3   5      597.66      608.41      6.14 o 
   3   3   5       78.06       76.28      1.72 o 
   4   3   5        2.28        0.41      1.57 o 
   5   3   5       25.70       22.56      2.00 o 
   6   3   5        3.30        1.58      1.89 o 
   7   3   5        2.41        2.75      2.83 o 
   8   3   5        0.24        1.02      3.28 o 
   9   3   5        0.06        1.57      3.51 o 
  10   3   5       21.24       27.50      4.10 o 
 -11   4   5        1.32        9.46      4.25 o 
 -10   4   5        0.04        2.43      2.77 o 
  -9   4   5       32.35       26.29      2.60 o 
  -8   4   5      113.05      112.17      2.95 o 
  -7   4   5        3.64        8.11      1.73 o 
  -6   4   5      291.21      294.20      2.51 o 
  -5   4   5        5.58        6.20      1.18 o 
  -4   4   5      486.91      501.21      3.06 o 
  -3   4   5       10.12       15.37      1.10 o 
  -2   4   5      686.59      798.39      2.70 o 
  -1   4   5      347.07      374.30      1.99 o 
   0   4   5      223.89      223.02      1.62 o 
   1   4   5      263.52      295.91      1.89 o 
   2   4   5      173.04      178.36      1.41 o 
   3   4   5       44.95       50.14      1.45 o 
   4   4   5      241.14      241.93      2.42 o 
   5   4   5        0.01        1.18      1.80 o 
   6   4   5        0.41       -0.68      2.60 o 
   7   4   5       40.24       32.28      2.98 o 
   8   4   5       27.21       20.55      3.34 o 
   9   4   5       10.83       12.43      3.73 o 
  10   4   5       19.92       21.39      3.81 o 
 -11   5   5        0.84        5.90      4.41 o 
 -10   5   5        3.15        6.35      3.56 o 
  -9   5   5        0.21        3.71      2.33 o 
  -8   5   5        5.46        3.28      2.09 o 
  -7   5   5       73.57       67.72      2.28 o 
  -6   5   5       42.26       45.35      1.61 o 
  -5   5   5       23.78       22.97      1.62 o 
  -4   5   5      103.25      113.19      1.52 o 
  -3   5   5       11.84        7.87      0.71 o 
  -2   5   5       23.62       24.39      1.04 o 
  -1   5   5        1.36        4.20      0.79 o 
   0   5   5     1071.79     1114.26      5.13 o 
   1   5   5        6.30        8.14      0.92 o 
   2   5   5      248.83      264.26      1.91 o 
   3   5   5        1.74       -0.21      1.16 o 
   4   5   5       24.51       21.01      1.57 o 
   5   5   5      135.51      146.39      4.26 o 
   6   5   5        6.19        6.58      2.69 o 
   7   5   5       65.15       63.16      3.49 o 
   8   5   5       14.18       18.88      3.40 o 
   9   5   5        0.63        1.29      3.43 o 
  10   5   5        1.80        3.98      3.74 o 
 -10   6   5        8.38        9.78      4.04 o 
  -9   6   5        1.04        5.00      3.37 o 
  -8   6   5       27.59       21.33      1.92 o 
  -7   6   5       54.90       52.14      2.10 o 
  -6   6   5      270.98      265.23      6.19 o 
  -5   6   5       14.63       16.15      1.78 o 
  -4   6   5        7.33        6.31      1.39 o 
  -3   6   5       40.61       36.24      1.24 o 
  -2   6   5      198.41      200.89      1.80 o 
  -1   6   5      463.57      511.67      2.49 o 
   0   6   5     1662.64     1719.28     12.53 o 
   1   6   5       18.16       18.33      0.86 o 
   2   6   5        1.68        3.26      1.00 o 
   3   6   5       12.73       11.87      1.34 o 
   4   6   5       87.07       96.00      3.02 o 
   5   6   5        3.94        2.59      2.32 o 
   6   6   5       85.54       85.68      5.88 o 
   7   6   5       26.63       18.22      3.06 o 
   8   6   5        9.99       13.48      3.09 o 
   9   6   5        0.46        3.39      2.90 o 
  10   6   5        0.56        5.16      5.12 o 
 -10   7   5        1.97        0.06      4.52 o 
  -9   7   5        0.66        4.26      3.59 o 
  -8   7   5       32.42       33.13      3.33 o 
  -7   7   5        5.35        3.87      2.91 o 
  -6   7   5       48.43       46.28      1.95 o 
  -5   7   5       63.32       65.28      4.16 o 
  -4   7   5        0.87        3.01      1.16 o 
  -3   7   5      101.86       95.81      1.74 o 
  -2   7   5      463.34      489.02      4.63 o 
  -1   7   5      242.84      230.78      2.09 o 
   0   7   5      119.98      122.91      3.16 o 
   1   7   5      114.07      105.70      3.51 o 
   2   7   5        0.17        1.87      0.94 o 
   3   7   5        2.14        2.99      1.12 o 
   4   7   5        1.03        1.98      1.49 o 
   5   7   5       28.51       26.16      2.66 o 
   6   7   5       22.43       19.46      3.97 o 
   7   7   5       18.59       17.92      2.99 o 
   8   7   5        2.90        5.63      2.70 o 
   9   7   5        0.51        3.84      3.57 o 
  -9   8   5        0.53        1.57      3.59 o 
  -8   8   5       49.48       42.85      3.34 o 
  -7   8   5       56.57       43.55      2.97 o 
  -6   8   5        4.98        5.44      2.24 o 
  -5   8   5       14.51       13.12      1.35 o 
  -4   8   5       40.23       42.41      2.44 o 
  -3   8   5       60.89       63.96      1.76 o 
  -2   8   5      333.19      364.27      2.69 o 
  -1   8   5       24.01       24.54      0.87 o 
   0   8   5        5.02        4.46      0.49 o 
   1   8   5      203.01      210.81      2.00 o 
   2   8   5      145.24      132.31      1.97 o 
   3   8   5        0.13        0.32      0.75 o 
   4   8   5        2.31        3.31      1.15 o 
   5   8   5       32.22       25.05      1.92 o 
   6   8   5        3.70        4.26      2.46 o 
   7   8   5       13.66       14.69      2.47 o 
   8   8   5        4.43        7.09      4.87 o 
   9   8   5        7.35        2.30      7.26 o 
  -9   9   5        3.87       11.90      6.70 o 
  -8   9   5        2.10        6.06      4.89 o 
  -7   9   5        1.60        2.45      2.90 o 
  -6   9   5        2.29        2.36      2.25 o 
  -5   9   5       13.46       10.17      1.99 o 
  -4   9   5       17.36       16.24      2.53 o 
  -3   9   5       93.86       91.20      5.10 o 
  -2   9   5        1.74        1.49      1.15 o 
  -1   9   5        5.79        5.29      1.14 o 
   0   9   5       33.80       38.90      1.42 o 
   1   9   5       21.02       16.70      1.32 o 
   2   9   5       18.45       18.96      1.44 o 
   3   9   5       61.44       64.11      1.97 o 
   4   9   5       20.28       15.58      1.12 o 
   5   9   5        4.57        6.37      3.42 o 
   6   9   5        7.00        6.47      3.75 o 
   7   9   5        1.14        1.66      4.36 o 
   8   9   5        0.92        4.63      4.66 o 
  -8  10   5        8.90       12.74      4.68 o 
  -7  10   5        1.15        8.56      4.95 o 
  -6  10   5        0.16       -0.10      3.02 o 
  -5  10   5        0.24        2.06      2.67 o 
  -4  10   5        1.84       -1.38      3.82 o 
  -3  10   5       16.99       14.59      2.04 o 
  -2  10   5        0.53        0.64      1.01 o 
  -1  10   5       51.50       52.02      1.75 o 
   0  10   5        0.05        2.18      2.55 o 
   1  10   5        6.00        4.58      1.33 o 
   2  10   5        7.89        7.96      1.92 o 
   3  10   5       14.90       14.52      2.51 o 
   4  10   5       13.46       12.64      2.68 o 
   5  10   5        2.84       12.04      4.77 o 
   6  10   5        3.02        7.75      3.95 o 
   7  10   5        0.03        2.56      4.48 o 
  -7  11   5        0.04        8.66      8.95 o 
  -6  11   5        2.27        2.59      4.46 o 
  -5  11   5        0.02       -0.23      4.42 o 
  -4  11   5        1.25        3.50      5.32 o 
  -3  11   5       16.07       16.40      3.65 o 
  -2  11   5        1.59        3.79      2.81 o 
  -1  11   5       19.91       26.09      2.49 o 
   0  11   5        0.00        2.64      2.68 o 
   1  11   5        0.83        2.76      2.09 o 
   2  11   5        2.78        2.76      2.52 o 
   3  11   5        4.31        2.93      2.64 o 
   4  11   5        0.38        1.64      2.78 o 
   5  11   5        0.06       11.32      4.75 o 
   6  11   5        0.41        4.62      6.99 o 
  -6  12   5        1.15       -0.69      7.40 o 
  -5  12   5        0.42        6.16      6.97 o 
  -4  12   5        0.85       -0.12      5.66 o 
  -3  12   5        3.72        4.59      3.15 o 
  -2  12   5        6.13        7.05      2.92 o 
  -1  12   5        1.18        2.35      2.55 o 
   0  12   5        3.46        7.33      2.94 o 
   1  12   5       37.53       41.50      3.08 o 
   2  12   5        1.41        5.01      2.40 o 
   3  12   5        0.01        1.35      4.93 o 
   4  12   5        0.38        1.85      5.54 o 
   5  12   5        0.00       11.71     10.79 o 
  -4  13   5        0.03        1.19      4.07 o 
  -3  13   5        0.02        1.60      3.27 o 
  -2  13   5        0.06        3.88      3.22 o 
  -1  13   5        0.52       11.13      5.80 o 
   0  13   5        0.01        8.35      4.23 o 
   1  13   5        1.70        8.07      4.20 o 
   2  13   5        1.28        2.00      4.11 o 
   3  13   5        0.13       -3.03      5.50 o 
 -12   0   6       25.84       32.47      7.39 o 
 -11   0   6       52.46       50.59      5.22 o 
 -10   0   6        9.20        8.27      5.55 o 
  -9   0   6       17.62       19.19      3.96 o 
  -8   0   6       88.30       95.78      5.73 o 
  -7   0   6        2.43        3.61      2.34 o 
  -6   0   6      819.82      856.23      8.88 o 
  -5   0   6      358.72      324.22      4.03 o 
  -4   0   6      260.78      295.19      2.84 o 
  -3   0   6      431.26      396.52      5.20 o 
  -2   0   6        2.63        4.57      1.32 o 
  -1   0   6      805.08      789.19      2.75 o 
   0   0   6      739.66      720.07      6.66 o 
   1   0   6      124.58      141.03      2.64 o 
   2   0   6      760.94      802.59      7.32 o 
   3   0   6      422.05      425.08      6.28 o 
   4   0   6     1226.46     1269.92     10.71 o 
   5   0   6      639.14      693.70      8.47 o 
   6   0   6      957.01      937.30      7.94 o 
   7   0   6        8.83        6.57      3.23 o 
   8   0   6        6.55        8.97      3.99 o 
   9   0   6        3.06        6.61      4.13 o 
  10   0   6        6.72        5.90      6.64 o 
 -12   1   6        0.98        0.05      4.81 o 
 -11   1   6        2.72        3.12      3.22 o 
 -10   1   6       71.71       72.26      3.41 o 
  -9   1   6        2.69        2.41      2.66 o 
  -8   1   6        0.17        1.43      2.06 o 
  -7   1   6      115.02      114.69      1.96 o 
  -6   1   6      183.73      191.97      2.95 o 
  -5   1   6       47.09       49.83      1.48 o 
  -4   1   6      138.79      131.12      1.57 o 
  -3   1   6      165.11      153.56      1.55 o 
  -2   1   6        0.43        2.62      0.96 o 
  -1   1   6      136.79      135.98      1.38 o 
   0   1   6     1668.76     1681.28      8.96 o 
   1   1   6     1231.35     1198.11      8.18 o 
   2   1   6     1021.91     1069.01     17.07 o 
   3   1   6      126.23      137.64      6.11 o 
   4   1   6        2.68        1.47      2.04 o 
   5   1   6      119.93      106.14      2.24 o 
   6   1   6       31.16       33.20      2.23 o 
   7   1   6       84.01       77.38      3.10 o 
   8   1   6        0.66        3.20      2.76 o 
   9   1   6        1.79        5.58      3.11 o 
  10   1   6        0.66        6.80      4.23 o 
 -11   2   6        4.59        6.30      3.43 o 
 -10   2   6        0.05       -1.34      3.43 o 
  -9   2   6       10.61       10.04      2.64 o 
  -8   2   6        2.20        2.37      1.90 o 
  -7   2   6      310.72      310.84      2.69 o 
  -6   2   6        1.94        3.17      1.16 o 
  -5   2   6       13.36       10.00      1.08 o 
  -4   2   6      855.47      894.57      7.31 o 
  -3   2   6      432.03      426.52      1.89 o 
  -2   2   6       43.08       37.33      1.10 o 
  -1   2   6      233.16      233.61      1.89 o 
   0   2   6        5.64        6.66      0.79 o 
   1   2   6      165.96      186.78      2.44 o 
   2   2   6      708.67      691.38      3.10 o 
   3   2   6        6.97        9.10      2.34 o 
   4   2   6       66.01       90.76      1.95 o 
   5   2   6      415.51      413.18      6.90 o 
   6   2   6       47.29       43.09      2.36 o 
   7   2   6        1.36        4.03      2.59 o 
   8   2   6       21.75       19.57      2.90 o 
   9   2   6       75.23       73.09      4.20 o 
  10   2   6        0.29        1.90      4.00 o 
 -11   3   6       18.25       21.94      3.39 o 
 -10   3   6        3.26        4.74      3.00 o 
  -9   3   6        6.04        7.89      2.60 o 
  -8   3   6      126.98      120.98      4.79 o 
  -7   3   6       35.34       32.74      1.56 o 
  -6   3   6        0.17       -0.34      1.13 o 
  -5   3   6       14.47       16.05      0.98 o 
  -4   3   6      671.58      693.69      3.69 o 
  -3   3   6      133.12      149.69      2.32 o 
  -2   3   6     3075.62     3129.21     13.71 o 
  -1   3   6       14.93       16.11      0.85 o 
   0   3   6      151.06      176.74      1.34 o 
   1   3   6      361.97      345.17      4.23 o 
   2   3   6       19.68       21.23      1.05 o 
   3   3   6      174.78      201.05      2.77 o 
   4   3   6      648.61      686.70      6.40 o 
   5   3   6       40.06       36.50      2.29 o 
   6   3   6      137.38      133.91      2.94 o 
   7   3   6       17.24       15.73      2.82 o 
   8   3   6        5.65        7.15      3.52 o 
   9   3   6        6.44        4.61      4.31 o 
  10   3   6       16.46       21.13      4.23 o 
 -11   4   6        0.62        4.23      4.05 o 
 -10   4   6       26.74       29.96      2.95 o 
  -9   4   6        9.40        9.77      2.60 o 
  -8   4   6      127.19      129.08      3.01 o 
  -7   4   6        1.77        1.93      1.69 o 
  -6   4   6       12.28       10.95      1.41 o 
  -5   4   6       22.98       25.42      0.85 o 
  -4   4   6       26.74       25.85      1.26 o 
  -3   4   6      250.92      260.17      3.03 o 
  -2   4   6     1270.35     1329.77      8.21 o 
  -1   4   6      415.67      426.41      4.22 o 
   0   4   6       15.29       14.46      0.73 o 
   1   4   6      220.78      252.48      1.93 o 
   2   4   6      462.29      483.88      5.59 o 
   3   4   6      221.39      210.32      3.49 o 
   4   4   6       16.28       16.39      1.42 o 
   5   4   6      102.12       98.39      4.64 o 
   6   4   6      329.01      340.06      9.05 o 
   7   4   6        2.82        1.23      2.90 o 
   8   4   6        0.60        3.06      3.16 o 
   9   4   6       29.53       27.15      5.10 o 
  10   4   6        3.03        7.10      4.16 o 
 -11   5   6        0.46        4.19      4.34 o 
 -10   5   6        3.43        4.49      3.86 o 
  -9   5   6        5.96        4.29      2.32 o 
  -8   5   6       27.66       26.46      2.11 o 
  -7   5   6       30.18       28.78      1.64 o 
  -6   5   6      363.90      320.29      3.13 o 
  -5   5   6       24.59       25.56      1.40 o 
  -4   5   6      147.95      145.27      1.65 o 
  -3   5   6       29.41       28.57      0.76 o 
  -2   5   6      361.55      348.28      2.06 o 
  -1   5   6       37.76       44.82      1.01 o 
   0   5   6      126.44      140.50      1.18 o 
   1   5   6      190.16      212.16      1.51 o 
   2   5   6       57.71       61.88      1.40 o 
   3   5   6      150.12      154.36      2.28 o 
   4   5   6       14.42       10.22      1.57 o 
   5   5   6       14.08       11.92      3.62 o 
   6   5   6        0.41        4.27      2.99 o 
   7   5   6        5.62        7.74      3.18 o 
   8   5   6        6.16        8.86      3.27 o 
   9   5   6        7.16       12.29      3.72 o 
  10   5   6        4.50        9.36      5.07 o 
 -10   6   6        1.71        5.33      4.00 o 
  -9   6   6        3.35        3.44      3.29 o 
  -8   6   6       22.90       21.76      3.22 o 
  -7   6   6        0.04        0.29      0.88 o 
  -6   6   6        3.49        4.66      1.97 o 
  -5   6   6        8.44        6.26      1.53 o 
  -4   6   6        0.57        1.16      0.93 o 
  -3   6   6       11.07       14.35      1.18 o 
  -2   6   6       16.26       12.19      1.08 o 
  -1   6   6        0.99        1.71      0.90 o 
   0   6   6      154.48      154.50      1.82 o 
   1   6   6       33.56       35.93      1.03 o 
   2   6   6      565.08      556.86      6.56 o 
   3   6   6       14.33       12.53      1.20 o 
   4   6   6        9.70        7.95      2.02 o 
   5   6   6       35.82       30.22      2.61 o 
   6   6   6       25.91       29.33      3.36 o 
   7   6   6       12.16        9.28      2.97 o 
   8   6   6       21.38       19.31      3.24 o 
   9   6   6        0.47        6.58      3.70 o 
 -10   7   6        5.99        8.96      4.84 o 
  -9   7   6        8.58       11.94      3.49 o 
  -8   7   6       57.14       49.21      3.66 o 
  -7   7   6       35.74       35.96      3.18 o 
  -6   7   6      136.58      147.17      2.87 o 
  -5   7   6       53.88       49.88      1.77 o 
  -4   7   6       53.08       41.78      2.01 o 
  -3   7   6       13.05       14.14      1.40 o 
  -2   7   6      110.29      119.13      1.85 o 
  -1   7   6        2.49        1.92      0.93 o 
   0   7   6        0.15        0.02      0.52 o 
   1   7   6      785.09      837.89      5.87 o 
   2   7   6       78.39       82.08      2.79 o 
   3   7   6      309.42      322.54      3.33 o 
   4   7   6        0.37        0.47      1.98 o 
   5   7   6      170.88      169.12      3.52 o 
   6   7   6       11.48       14.97      3.93 o 
   7   7   6        5.45        5.95      3.01 o 
   8   7   6        1.56        4.74      3.48 o 
   9   7   6        0.08        2.13      4.24 o 
  -9   8   6       11.41       14.03      3.48 o 
  -8   8   6       19.12       17.50      3.50 o 
  -7   8   6       12.94       10.10      2.82 o 
  -6   8   6        2.49        5.00      2.19 o 
  -5   8   6      377.47      394.75      7.54 o 
  -4   8   6        0.01        3.60      2.49 o 
  -3   8   6      848.48      875.30      3.86 o 
  -2   8   6      561.03      566.82      4.39 o 
  -1   8   6      210.63      184.39      2.24 o 
   0   8   6       89.90       89.06      1.62 o 
   1   8   6       45.39       49.62      1.47 o 
   2   8   6        0.57        0.96      0.76 o 
   3   8   6      108.31      105.51      1.61 o 
   4   8   6        0.89        2.71      1.45 o 
   5   8   6        0.06       -0.48      3.35 o 
   6   8   6        4.70        2.75      4.00 o 
   7   8   6        3.06        2.82      1.67 o 
   8   8   6        0.38       -2.07      4.70 o 
  -9   9   6        0.32        4.37      6.73 o 
  -8   9   6        0.21        9.18      4.37 o 
  -7   9   6        1.55        8.21      3.52 o 
  -6   9   6        5.02        4.13      2.26 o 
  -5   9   6       32.80       31.35      2.19 o 
  -4   9   6       33.73       24.06      3.47 o 
  -3   9   6        3.23        2.17      1.58 o 
  -2   9   6       59.75       58.61      1.57 o 
  -1   9   6       22.48       16.30      1.81 o 
   0   9   6      183.75      178.13      2.19 o 
   1   9   6        3.57        4.78      1.27 o 
   2   9   6      161.08      158.66      2.04 o 
   3   9   6       22.17       17.89      1.81 o 
   4   9   6       19.29       16.16      1.45 o 
   5   9   6        4.59        4.89      3.78 o 
   6   9   6        0.04        5.18      4.05 o 
   7   9   6        0.25        2.20      4.61 o 
   8   9   6        6.14        8.57      6.63 o 
  -8  10   6        8.77       18.86      6.41 o 
  -7  10   6        0.57        8.57      3.48 o 
  -6  10   6        1.41        5.24      3.15 o 
  -5  10   6        0.28        3.80      3.34 o 
  -4  10   6        6.89        2.91      3.44 o 
  -3  10   6       91.50       82.56      2.95 o 
  -2  10   6        3.73        4.65      1.15 o 
  -1  10   6       16.86       11.27      1.44 o 
   0  10   6       11.19       13.97      2.53 o 
   1  10   6       55.71       55.92      2.35 o 
   2  10   6       39.52       35.96      2.58 o 
   3  10   6        4.93        2.90      2.68 o 
   4  10   6        3.06        1.42      2.65 o 
   5  10   6        0.04       -0.38      3.89 o 
   6  10   6        0.80        3.05      4.15 o 
   7  10   6        0.05        1.18      4.76 o 
  -7  11   6        3.53        5.81      7.33 o 
  -6  11   6        0.37        2.37      4.77 o 
  -5  11   6        9.34        8.48      4.22 o 
  -4  11   6        0.48       -1.19      5.88 o 
  -3  11   6        0.24        0.27      2.89 o 
  -2  11   6        3.80        3.88      2.87 o 
  -1  11   6       42.45       42.37      3.37 o 
   0  11   6       10.05       12.60      2.72 o 
   1  11   6        7.77        9.17      2.23 o 
   2  11   6        0.60        2.04      2.48 o 
   3  11   6        0.11        0.73      2.65 o 
   4  11   6        3.29        1.92      3.73 o 
   5  11   6        0.18        5.49      3.08 o 
   6  11   6        0.42        2.37      7.13 o 
  -6  12   6        0.71        0.78      6.60 o 
  -5  12   6        6.33        9.01      4.75 o 
  -4  12   6        0.24        3.11      6.46 o 
  -3  12   6        1.41        1.33      3.21 o 
  -2  12   6        6.39        8.74      2.64 o 
  -1  12   6        4.16        4.13      2.95 o 
   0  12   6        0.05        3.84      2.90 o 
   1  12   6        0.47        2.97      2.93 o 
   2  12   6        1.32        3.59      2.87 o 
   3  12   6        0.15        1.96      2.86 o 
   4  12   6        0.43        0.02      5.77 o 
  -4  13   6        8.21        6.95      4.42 o 
  -3  13   6        0.01        0.36      3.97 o 
  -2  13   6        1.92        6.30      3.12 o 
  -1  13   6        2.45        8.31      3.95 o 
   0  13   6        2.94        9.18      4.05 o 
   1  13   6        0.00       -0.64      3.91 o 
   2  13   6        0.11        7.14      5.38 o 
 -12   1   7        0.00        0.41      4.82 o 
 -11   1   7        7.32       12.40      3.48 o 
 -10   1   7        0.03        1.80      3.02 o 
  -9   1   7        8.76        8.20      2.55 o 
  -8   1   7      151.20      159.54      2.83 o 
  -7   1   7      217.46      231.52      3.91 o 
  -6   1   7      236.29      238.56      2.45 o 
  -5   1   7       22.62       26.40      1.28 o 
  -4   1   7      149.10      151.80      1.53 o 
  -3   1   7      735.97      737.68      3.26 o 
  -2   1   7     1274.79     1254.62      4.48 o 
  -1   1   7     3555.38     3506.92      5.46 o 
   0   1   7       21.08       15.97      0.97 o 
   1   1   7      165.51      168.28      1.78 o 
   2   1   7      486.00      573.85      3.85 o 
   3   1   7      610.63      597.25      5.26 o 
   4   1   7        0.01        0.26      2.09 o 
   5   1   7        2.43        4.30      2.27 o 
   6   1   7       90.09       98.49      2.87 o 
   7   1   7        3.99        5.41      2.54 o 
   8   1   7       98.05      105.59      3.54 o 
   9   1   7        0.51        3.53      3.05 o 
  10   1   7        3.18        4.70      4.02 o 
 -11   2   7        1.03        6.29      3.39 o 
 -10   2   7       48.05       46.46      3.42 o 
  -9   2   7       46.07       39.46      2.96 o 
  -8   2   7        0.01        1.01      2.15 o 
  -7   2   7        1.04       -0.03      1.56 o 
  -6   2   7        2.04        0.41      1.20 o 
  -5   2   7      314.57      339.26      2.61 o 
  -4   2   7      431.23      454.84      3.58 o 
  -3   2   7      669.77      727.15      5.39 o 
  -2   2   7      341.49      351.67      2.64 o 
  -1   2   7        7.32        9.36      1.04 o 
   0   2   7      109.65      128.09      1.29 o 
   1   2   7     2114.40     2200.58     11.89 o 
   2   2   7       78.23       84.34      1.55 o 
   3   2   7      910.54      913.39     13.68 o 
   4   2   7      103.81      111.12      2.67 o 
   5   2   7      253.37      256.67      3.87 o 
   6   2   7       20.50       34.81      2.69 o 
   7   2   7      136.23      125.28      3.29 o 
   8   2   7       14.57       15.03      3.05 o 
   9   2   7       14.35       14.73      4.14 o 
  10   2   7        5.54        5.95      4.08 o 
 -11   3   7        0.03        2.60      4.02 o 
 -10   3   7        0.27        2.83      3.06 o 
  -9   3   7       16.21       19.76      2.78 o 
  -8   3   7       47.83       50.56      2.67 o 
  -7   3   7        1.56        2.12      1.43 o 
  -6   3   7        0.04        0.10      1.20 o 
  -5   3   7      195.31      196.85      1.58 o 
  -4   3   7      612.87      657.28      5.03 o 
  -3   3   7      171.03      203.47      2.25 o 
  -2   3   7     1550.03     1671.65      8.15 o 
  -1   3   7      205.59      205.11      1.47 o 
   0   3   7        9.72        8.87      0.56 o 
   1   3   7      304.89      328.28      2.83 o 
   2   3   7       62.32       73.85      2.65 o 
   3   3   7       25.81       28.44      1.36 o 
   4   3   7       10.77       10.96      1.43 o 
   5   3   7       56.64       53.58      3.01 o 
   6   3   7        0.06       -0.29      2.13 o 
   7   3   7        7.76        6.50      2.82 o 
   8   3   7        6.90        7.85      3.38 o 
   9   3   7       23.60       22.11      3.82 o 
  10   3   7        0.17        4.70      4.06 o 
 -11   4   7        0.18        4.28      4.38 o 
 -10   4   7       11.39       13.08      2.91 o 
  -9   4   7       54.67       45.61      2.88 o 
  -8   4   7       50.28       49.98      2.45 o 
  -7   4   7        7.03        9.05      1.69 o 
  -6   4   7        5.46        5.65      1.11 o 
  -5   4   7       71.04       69.87      1.74 o 
  -4   4   7       14.49       18.94      0.84 o 
  -3   4   7       33.00       30.72      0.94 o 
  -2   4   7     1918.29     1955.73      7.50 o 
  -1   4   7       12.70        9.05      0.98 o 
   0   4   7      599.70      598.14      3.10 o 
   1   4   7       66.01       66.85      0.96 o 
   2   4   7      832.09      956.60      8.89 o 
   3   4   7      283.83      294.49      6.44 o 
   4   4   7       10.11       10.97      1.33 o 
   5   4   7       42.39       34.42      2.76 o 
   6   4   7       27.13       27.19      2.40 o 
   7   4   7       17.39       16.62      2.97 o 
   8   4   7        0.38        7.23      3.44 o 
   9   4   7        8.03       13.85      3.99 o 
  10   4   7        0.11        6.56      4.89 o 
 -11   5   7        1.11        1.77      6.96 o 
 -10   5   7        0.03        3.78      3.91 o 
  -9   5   7        0.17        2.81      3.56 o 
  -8   5   7        1.03        2.65      2.05 o 
  -7   5   7        5.98        6.60      1.52 o 
  -6   5   7       35.23       36.39      1.57 o 
  -5   5   7       10.42       10.88      1.36 o 
  -4   5   7      173.98      179.10      2.09 o 
  -3   5   7      225.76      234.45      3.68 o 
  -2   5   7       41.04       42.36      0.89 o 
  -1   5   7      288.22      316.37      3.30 o 
   0   5   7       63.72       71.46      0.86 o 
   1   5   7       60.32       69.23      1.04 o 
   2   5   7        3.60        4.09      1.01 o 
   3   5   7      236.38      236.22      3.78 o 
   4   5   7      119.57      121.43      2.59 o 
   5   5   7       17.68       21.30      3.35 o 
   6   5   7        0.55        0.98      2.49 o 
   7   5   7        5.99       10.91      3.22 o 
   8   5   7       22.93       17.45      3.37 o 
   9   5   7        4.73        6.00      4.02 o 
 -10   6   7        1.27        1.66      3.81 o 
  -9   6   7        0.02        3.80      3.30 o 
  -8   6   7        0.21        3.09      3.16 o 
  -7   6   7       75.91       70.96      2.51 o 
  -6   6   7      181.06      185.61      2.56 o 
  -5   6   7        7.64       10.07      1.27 o 
  -4   6   7        0.75        1.11      0.79 o 
  -3   6   7       59.40       67.90      1.70 o 
  -2   6   7       44.19       37.46      0.93 o 
  -1   6   7        7.04        6.46      0.87 o 
   0   6   7      499.22      509.14      3.87 o 
   1   6   7       16.55       19.80      1.09 o 
   2   6   7        0.95        2.48      1.07 o 
   3   6   7       30.79       27.21      1.45 o 
   4   6   7        0.07        1.14      1.78 o 
   5   6   7       74.65       69.82      3.73 o 
   6   6   7        5.65        6.25      2.55 o 
   7   6   7       20.43       21.93      4.00 o 
   8   6   7        0.00        5.79      3.63 o 
   9   6   7        0.40        1.32      4.02 o 
 -10   7   7        0.02        0.92      4.75 o 
  -9   7   7        2.78        3.18      3.66 o 
  -8   7   7        2.85        2.65      3.20 o 
  -7   7   7        0.25        1.58      2.83 o 
  -6   7   7        1.55        7.16      1.69 o 
  -5   7   7       21.31       26.75      1.31 o 
  -4   7   7      274.33      291.52      3.14 o 
  -3   7   7       52.09       54.72      2.26 o 
  -2   7   7       29.84       30.45      1.69 o 
  -1   7   7       20.89       23.05      0.98 o 
   0   7   7       41.01       40.05      1.54 o 
   1   7   7        6.31        6.95      1.01 o 
   2   7   7       87.43       78.04      2.76 o 
   3   7   7        0.02        2.00      1.35 o 
   4   7   7        2.60        1.24      1.76 o 
   5   7   7       21.46       22.72      2.72 o 
   6   7   7        2.30        4.72      3.96 o 
   7   7   7        2.36        0.22      4.34 o 
   8   7   7        1.46        3.74      3.53 o 
   9   7   7        1.05       -3.19      7.49 o 
  -9   8   7        6.73       11.35      3.78 o 
  -8   8   7        7.39        8.98      3.35 o 
  -7   8   7        0.03        5.80      3.03 o 
  -6   8   7        9.56       11.21      2.36 o 
  -5   8   7      217.96      208.88      4.97 o 
  -4   8   7      143.82      133.78      3.33 o 
  -3   8   7      277.17      292.85      3.09 o 
  -2   8   7       33.85       38.91      1.70 o 
  -1   8   7       47.20       49.08      1.33 o 
   0   8   7       23.86       22.13      1.04 o 
   1   8   7        0.60        0.03      0.85 o 
   2   8   7       37.61       38.15      1.20 o 
   3   8   7        1.51        1.74      1.34 o 
   4   8   7       16.13       12.46      1.99 o 
   5   8   7        0.04        0.44      3.90 o 
   6   8   7        0.63        1.44      4.13 o 
   7   8   7        0.89        1.01      4.68 o 
   8   8   7        0.14        1.40      4.68 o 
  -9   9   7        0.61        6.28      6.95 o 
  -8   9   7       10.38       11.77      4.84 o 
  -7   9   7        2.11       10.54      3.34 o 
  -6   9   7       11.88       10.76      2.33 o 
  -5   9   7        2.09        1.50      2.03 o 
  -4   9   7        2.94        3.37      4.28 o 
  -3   9   7      133.10      133.81      4.40 o 
  -2   9   7       51.14       53.71      2.38 o 
  -1   9   7       22.15       21.47      1.75 o 
   0   9   7       13.91       12.72      1.51 o 
   1   9   7       52.87       49.14      1.42 o 
   2   9   7        3.06        4.08      1.58 o 
   3   9   7       42.70       39.80      2.17 o 
   4   9   7        2.74        3.36      2.54 o 
   5   9   7        4.36        6.05      3.96 o 
   6   9   7        7.35        9.65      4.41 o 
   7   9   7        0.89        7.37      4.84 o 
  -8  10   7        0.00        0.94      6.27 o 
  -7  10   7        0.30        6.62      3.55 o 
  -6  10   7        1.85        2.84      3.19 o 
  -5  10   7       22.70       26.33      3.03 o 
  -4  10   7       22.98       18.34      3.57 o 
  -3  10   7        4.62        4.91      2.07 o 
  -2  10   7       12.47       10.34      1.40 o 
  -1  10   7        7.25        8.80      1.46 o 
   0  10   7        9.02        6.85      2.63 o 
   1  10   7       11.15       13.81      2.04 o 
   2  10   7        9.63        8.30      2.44 o 
   3  10   7        0.43        0.48      2.56 o 
   4  10   7        0.17        0.78      2.66 o 
   5  10   7        1.70        4.00      5.64 o 
   6  10   7        1.84        5.48      4.24 o 
   7  10   7        2.97        2.25      4.99 o 
  -6  11   7        9.18       17.45      4.70 o 
  -5  11   7        5.89        4.37      5.37 o 
  -4  11   7        0.53       -0.96      3.82 o 
  -3  11   7        5.83        4.67      2.90 o 
  -2  11   7        1.73        4.69      2.88 o 
  -1  11   7        1.30        3.18      2.71 o 
   0  11   7       13.58       16.43      2.96 o 
   1  11   7       33.88       32.63      2.36 o 
   2  11   7       12.03       14.22      2.64 o 
   3  11   7        4.98        6.30      2.74 o 
   4  11   7        0.40        0.71      2.93 o 
   5  11   7        4.37        3.20      4.22 o 
  -5  12   7        0.38        3.09      4.57 o 
  -4  12   7        0.70        1.65      3.54 o 
  -3  12   7        2.27        2.68      3.40 o 
  -2  12   7        0.02        0.50      2.94 o 
  -1  12   7       12.95       20.41      3.31 o 
   0  12   7        0.68        7.41      3.05 o 
   1  12   7        1.82        5.81      3.08 o 
   2  12   7        0.86        6.86      2.90 o 
   3  12   7        4.69        4.55      3.70 o 
   4  12   7        0.12        1.32      5.69 o 
  -3  13   7        3.19        5.12      4.27 o 
  -2  13   7        0.67        3.55      4.62 o 
  -1  13   7       19.10       31.20      3.45 o 
   0  13   7        1.33       13.47      5.66 o 
 -11   0   8        0.80        4.96      5.05 o 
 -10   0   8        8.71        5.49      3.88 o 
  -9   0   8        1.95        1.50      3.73 o 
  -8   0   8      101.88       93.95      4.18 o 
  -7   0   8       34.01       30.46      2.63 o 
  -6   0   8      835.03      804.54     10.46 o 
  -5   0   8      166.99      206.80      2.52 o 
  -4   0   8      183.01      187.68      2.23 o 
  -3   0   8       45.54       55.61      1.56 o 
  -2   0   8      447.62      417.76      3.01 o 
  -1   0   8      584.44      574.93      4.36 o 
   0   0   8     3619.97     3693.87     18.58 o 
   1   0   8      310.21      286.80      3.53 o 
   2   0   8     3461.86     3751.45     16.33 o 
   3   0   8        9.36        6.69      3.45 o 
   4   0   8      432.82      443.25      5.23 o 
   5   0   8      180.41      162.73      5.42 o 
   6   0   8       59.80       58.06      4.10 o 
   7   0   8       90.99       82.66      7.55 o 
   8   0   8       55.28       55.33      4.36 o 
   9   0   8       20.98       22.08      4.64 o 
  10   0   8        3.35        6.89      5.13 o 
 -11   1   8        4.57        8.51      3.56 o 
 -10   1   8        0.59        3.26      2.90 o 
  -9   1   8       10.50       10.11      2.73 o 
  -8   1   8       51.70       51.36      2.31 o 
  -7   1   8       12.80       12.35      1.82 o 
  -6   1   8        1.67        5.83      1.51 o 
  -5   1   8       29.41       22.90      1.21 o 
  -4   1   8      354.20      357.31      1.95 o 
  -3   1   8     1447.10     1457.63      7.41 o 
  -2   1   8     1111.25     1176.40      5.06 o 
  -1   1   8       92.41       83.38      1.51 o 
   0   1   8      783.46      776.62      2.77 o 
   1   1   8        1.40        2.37      1.31 o 
   2   1   8      595.69      543.38      6.69 o 
   3   1   8      191.38      187.72      3.62 o 
   4   1   8       64.33       55.93      2.36 o 
   5   1   8       46.71       46.37      2.73 o 
   6   1   8      143.02      139.76      4.30 o 
   7   1   8        0.00        1.70      2.89 o 
   8   1   8        0.92        5.05      3.31 o 
   9   1   8       14.90       17.05      3.66 o 
  10   1   8        0.01        4.61      4.08 o 
 -11   2   8        0.71        3.32      3.22 o 
 -10   2   8       48.15       51.82      3.41 o 
  -9   2   8       21.46       22.99      2.83 o 
  -8   2   8      127.60      124.51      2.55 o 
  -7   2   8       47.99       47.56      1.77 o 
  -6   2   8       15.19       14.21      1.21 o 
  -5   2   8        0.52        0.89      1.04 o 
  -4   2   8     1115.70     1166.04     10.98 o 
  -3   2   8      494.26      518.34      4.34 o 
  -2   2   8      359.81      355.16      1.98 o 
  -1   2   8      319.67      330.41      2.13 o 
   0   2   8      135.08      131.10      1.36 o 
   1   2   8      884.25      919.08      4.32 o 
   2   2   8      952.04      981.62     13.02 o 
   3   2   8       17.61       28.65      3.18 o 
   4   2   8     1764.41     1833.46     21.55 o 
   5   2   8      142.30      143.63      3.53 o 
   6   2   8       94.35       97.65      3.47 o 
   7   2   8        6.90        6.64      2.68 o 
   8   2   8       96.71       84.44      3.70 o 
   9   2   8        5.08        3.99      3.21 o 
  10   2   8       17.40       27.80      4.77 o 
 -11   3   8        1.56        6.53      4.22 o 
 -10   3   8       20.52       28.99      3.26 o 
  -9   3   8       14.25       17.63      2.79 o 
  -8   3   8       64.64       73.12      2.28 o 
  -7   3   8        0.51        0.64      1.46 o 
  -6   3   8        0.15        1.08      1.10 o 
  -5   3   8       11.20       10.94      0.97 o 
  -4   3   8      588.63      622.93      5.54 o 
  -3   3   8       24.79       33.78      1.62 o 
  -2   3   8       81.00       79.22      1.07 o 
  -1   3   8      329.64      303.45      2.12 o 
   0   3   8      301.27      280.74      1.71 o 
   1   3   8     1449.82     1437.40     11.06 o 
   2   3   8       16.10       15.86      1.33 o 
   3   3   8       59.98       61.56      1.98 o 
   4   3   8       55.22       60.25      1.74 o 
   5   3   8      448.67      423.11      5.72 o 
   6   3   8        4.38        6.35      2.37 o 
   7   3   8       28.31       19.90      2.89 o 
   8   3   8        7.82        9.13      3.01 o 
   9   3   8       20.72       18.61      4.24 o 
  10   3   8        0.44        9.67      7.53 o 
 -11   4   8        3.74        5.68      4.17 o 
 -10   4   8        3.43        5.66      3.81 o 
  -9   4   8       40.37       33.66      2.74 o 
  -8   4   8       52.89       54.29      2.60 o 
  -7   4   8       85.60       86.73      2.06 o 
  -6   4   8        1.98        1.57      1.05 o 
  -5   4   8       20.56       22.26      1.11 o 
  -4   4   8      268.20      275.48      2.88 o 
  -3   4   8       52.76       56.09      1.14 o 
  -2   4   8       10.42        8.94      0.85 o 
  -1   4   8       84.45       80.70      1.15 o 
   0   4   8        0.34        1.55      0.65 o 
   1   4   8        1.59        0.95      0.95 o 
   2   4   8      174.54      191.38      2.15 o 
   3   4   8      413.89      412.44      5.86 o 
   4   4   8       21.45       18.87      1.59 o 
   5   4   8       17.81        8.15      1.97 o 
   6   4   8       54.62       55.80      2.76 o 
   7   4   8       32.25       27.97      2.79 o 
   8   4   8      105.62      108.28      4.22 o 
   9   4   8        0.87        3.85      4.22 o 
  10   4   8        0.07        6.35      7.40 o 
 -11   5   8        0.09        8.22      7.91 o 
 -10   5   8        1.97        6.77      3.86 o 
  -9   5   8        1.31        1.21      3.55 o 
  -8   5   8       19.37       17.62      2.07 o 
  -7   5   8        6.60        7.46      1.49 o 
  -6   5   8       35.31       29.42      1.81 o 
  -5   5   8       62.20       60.34      1.64 o 
  -4   5   8       65.66       65.93      1.31 o 
  -3   5   8       85.42       92.35      2.25 o 
  -2   5   8        6.19        4.85      1.11 o 
  -1   5   8      148.60      160.94      2.20 o 
   0   5   8       62.39       56.89      0.89 o 
   1   5   8       93.88       91.21      1.45 o 
   2   5   8        8.07        8.81      1.23 o 
   3   5   8        1.58        2.48      1.57 o 
   4   5   8      106.90      113.62      2.61 o 
   5   5   8        9.39        4.15      2.78 o 
   6   5   8        1.64        2.86      2.50 o 
   7   5   8       21.30       23.69      5.59 o 
   8   5   8        2.22        5.10      4.43 o 
   9   5   8        0.46        4.58      3.70 o 
 -10   6   8        0.52        0.17      3.85 o 
  -9   6   8        4.18        8.46      4.71 o 
  -8   6   8       17.15       21.28      3.23 o 
  -7   6   8       13.12       10.97      2.24 o 
  -6   6   8      123.25      118.33      2.39 o 
  -5   6   8        3.25        4.36      1.26 o 
  -4   6   8       16.14       13.88      1.16 o 
  -3   6   8       34.85       37.84      1.62 o 
  -2   6   8        0.97        0.89      0.78 o 
  -1   6   8       21.28       22.69      1.02 o 
   0   6   8        3.30        3.99      0.81 o 
   1   6   8      173.54      177.08      2.95 o 
   2   6   8       21.91       18.69      1.48 o 
   3   6   8       46.80       41.58      1.90 o 
   4   6   8        5.22        3.93      1.71 o 
   5   6   8        7.06        3.02      3.38 o 
   6   6   8       24.25       28.55      3.95 o 
   7   6   8       13.52       20.35      4.61 o 
   8   6   8        6.14        5.01      3.75 o 
   9   6   8        2.73        3.47      5.72 o 
 -10   7   8        0.00        0.77      4.79 o 
  -9   7   8        1.90        2.05      3.73 o 
  -8   7   8        1.06        4.53      3.38 o 
  -7   7   8       31.90       29.85      3.03 o 
  -6   7   8       40.11       39.22      2.60 o 
  -5   7   8       79.29       70.79      2.32 o 
  -4   7   8       10.59       12.13      1.76 o 
  -3   7   8      143.56      148.71      2.57 o 
  -2   7   8       29.78       32.01      1.66 o 
  -1   7   8      242.11      243.79      2.12 o 
   0   7   8      152.08      163.32      1.65 o 
   1   7   8        0.15        1.39      1.07 o 
   2   7   8       87.39       83.78      1.48 o 
   3   7   8       67.01       76.32      2.17 o 
   4   7   8       52.06       49.09      2.32 o 
   5   7   8       19.43       22.52      4.08 o 
   6   7   8        0.00        4.02      5.82 o 
   7   7   8        8.24        6.42      4.43 o 
   8   7   8        0.83        3.38      3.55 o 
  -9   8   8        1.30        2.95      3.62 o 
  -8   8   8        8.53       10.88      3.28 o 
  -7   8   8        1.39        9.41      3.76 o 
  -6   8   8       10.54       10.63      2.37 o 
  -5   8   8        0.02        1.42      1.83 o 
  -4   8   8        2.05        2.29      1.89 o 
  -3   8   8      318.46      324.64      4.08 o 
  -2   8   8       14.61        9.51      1.29 o 
  -1   8   8      222.91      220.89      2.24 o 
   0   8   8        5.81        5.12      1.17 o 
   1   8   8       59.18       50.83      1.30 o 
   2   8   8        2.71        3.60      1.34 o 
   3   8   8       77.71       83.57      2.46 o 
   4   8   8        6.74        5.41      2.39 o 
   5   8   8       30.71       30.18      4.16 o 
   6   8   8        9.72        9.16      4.27 o 
   7   8   8        2.68        4.21      4.23 o 
   8   8   8        0.00        1.15      7.14 o 
  -9   9   8        5.21       12.93      7.38 o 
  -8   9   8        0.00        4.93      4.30 o 
  -7   9   8        1.83        2.12      3.04 o 
  -6   9   8        0.03        1.03      2.35 o 
  -5   9   8        8.25        6.48      2.23 o 
  -4   9   8       15.70       17.05      2.15 o 
  -3   9   8        0.00        3.18      2.33 o 
  -2   9   8      123.12      133.87      3.90 o 
  -1   9   8        7.84        6.86      1.42 o 
   0   9   8      130.15      134.08      2.56 o 
   1   9   8        4.25        3.40      0.70 o 
   2   9   8       66.65       69.45      1.96 o 
   3   9   8       15.17       18.01      2.58 o 
   4   9   8       80.17       84.08      7.07 o 
   5   9   8        0.00        1.21      4.01 o 
   6   9   8        8.46        6.52      4.35 o 
   7   9   8        5.46        7.61      4.79 o 
  -8  10   8        2.08        6.69      6.45 o 
  -7  10   8        2.12        6.46      4.95 o 
  -6  10   8        0.74        2.81      2.91 o 
  -5  10   8        0.01        1.58      2.73 o 
  -4  10   8        7.76        5.82      2.52 o 
  -3  10   8       22.17       18.31      3.21 o 
  -2  10   8       63.63       54.80      3.38 o 
  -1  10   8       10.43       11.59      1.51 o 
   0  10   8       21.25       17.68      2.75 o 
   1  10   8       29.81       20.77      2.12 o 
   2  10   8        2.37        1.34      2.45 o 
   3  10   8       19.44       23.53      2.73 o 
   4  10   8        9.29        9.37      2.81 o 
   5  10   8        1.48        5.30      4.19 o 
   6  10   8        3.48        9.93      5.99 o 
  -6  11   8        1.32        6.26      5.14 o 
  -5  11   8        0.19        1.53      4.41 o 
  -4  11   8        0.13       -2.42      5.43 o 
  -3  11   8        2.27        0.78      3.12 o 
  -2  11   8       13.32       16.32      4.07 o 
  -1  11   8        7.33       11.12      2.96 o 
   0  11   8        1.57       -1.33      2.79 o 
   1  11   8       21.48       22.33      2.29 o 
   2  11   8        0.78        5.23      2.41 o 
   3  11   8        0.71        3.62      2.76 o 
   4  11   8        1.34        4.21      4.04 o 
   5  11   8        4.48        4.87      4.43 o 
  -5  12   8       13.72       20.58      7.65 o 
  -4  12   8        3.52        6.17      4.34 o 
  -3  12   8        0.83        1.04      3.39 o 
  -2  12   8        3.49        2.97      3.17 o 
  -1  12   8        0.02        3.41      2.90 o 
   0  12   8        6.55        7.67      2.97 o 
   1  12   8        0.96        1.96      2.97 o 
   2  12   8        5.05        8.03      4.14 o 
   3  12   8        1.54        3.87      5.70 o 
   4  12   8        0.14        3.81      6.02 o 
  -3  13   8        0.66        1.12      4.44 o 
  -2  13   8        0.49        3.78      3.97 o 
  -1  13   8        0.27        6.22      3.92 o 
   0  13   8        0.04        6.02      5.54 o 
 -11   1   9        0.51        7.80      3.40 o 
 -10   1   9        9.40        9.93      2.96 o 
  -9   1   9       21.80       18.22      2.82 o 
  -8   1   9       70.00       65.31      2.89 o 
  -7   1   9      163.25      156.17      2.61 o 
  -6   1   9      698.72      693.63      3.54 o 
  -5   1   9       91.28       89.95      1.38 o 
  -4   1   9       61.50       66.20      1.29 o 
  -3   1   9        2.36        2.43      1.03 o 
  -2   1   9       12.51       12.60      0.95 o 
  -1   1   9       43.60       49.56      1.25 o 
   0   1   9      283.52      298.47      2.44 o 
   1   1   9      479.13      475.45      2.88 o 
   2   1   9       20.55       27.27      1.93 o 
   3   1   9      382.78      385.47      6.72 o 
   4   1   9        2.52        5.61      2.39 o 
   5   1   9        0.01        2.26      2.82 o 
   6   1   9        2.30        0.21      2.53 o 
   7   1   9        0.83        2.00      2.74 o 
   8   1   9        0.30        1.41      3.01 o 
   9   1   9        0.75        4.23      3.42 o 
  10   1   9        0.52        8.23      7.83 o 
 -11   2   9       10.43       10.90      3.52 o 
 -10   2   9       56.18       66.60      3.63 o 
  -9   2   9       11.90        9.66      2.72 o 
  -8   2   9       20.30       15.10      2.03 o 
  -7   2   9      164.33      165.47      2.26 o 
  -6   2   9        7.85        9.38      1.51 o 
  -5   2   9        8.93       13.32      1.11 o 
  -4   2   9      807.90      852.24      6.79 o 
  -3   2   9      108.27      123.02      1.65 o 
  -2   2   9      837.57      883.58      6.08 o 
  -1   2   9      190.04      182.53      1.93 o 
   0   2   9      438.31      484.22      3.81 o 
   1   2   9       50.28       48.02      1.52 o 
   2   2   9      431.54      476.52      3.99 o 
   3   2   9      868.04      920.46     13.40 o 
   4   2   9        0.26        1.62      1.96 o 
   5   2   9       11.84       11.21      2.61 o 
   6   2   9      160.57      182.51      5.32 o 
   7   2   9       41.93       43.63      3.06 o 
   8   2   9        0.07        4.47      3.12 o 
   9   2   9        0.05        6.79      3.53 o 
  10   2   9        1.42        1.32      6.93 o 
 -11   3   9        0.65        3.57      4.58 o 
 -10   3   9        0.00        6.32      3.08 o 
  -9   3   9        0.72        7.25      2.74 o 
  -8   3   9        1.88        4.33      1.88 o 
  -7   3   9        6.33        3.53      1.51 o 
  -6   3   9       26.69       25.30      1.32 o 
  -5   3   9      234.74      251.25      3.52 o 
  -4   3   9       73.96       70.93      1.23 o 
  -3   3   9      645.11      705.28      7.68 o 
  -2   3   9      135.67      143.00      1.37 o 
  -1   3   9      305.27      323.94      4.09 o 
   0   3   9      245.73      289.79      1.82 o 
   1   3   9      302.04      322.15      2.66 o 
   2   3   9      841.86      860.25     13.27 o 
   3   3   9      118.43      100.07      2.02 o 
   4   3   9       46.45       47.93      2.27 o 
   5   3   9      216.13      227.68      4.33 o 
   6   3   9       40.29       44.09      2.71 o 
   7   3   9        0.01        1.22      2.61 o 
   8   3   9        0.10        3.49      3.43 o 
   9   3   9        3.52        3.93      3.82 o 
 -11   4   9        0.51        3.36      5.40 o 
 -10   4   9        0.87       -0.19      3.81 o 
  -9   4   9       53.97       47.24      2.69 o 
  -8   4   9      197.07      195.61      3.24 o 
  -7   4   9        2.03        1.57      1.37 o 
  -6   4   9        3.00        0.44      1.14 o 
  -5   4   9        3.88        4.67      1.33 o 
  -4   4   9       31.66       34.78      1.11 o 
  -3   4   9       12.96       13.27      0.89 o 
  -2   4   9       44.00       48.74      1.21 o 
  -1   4   9       99.43      107.39      1.36 o 
   0   4   9     1016.07     1037.60     10.95 o 
   1   4   9      135.46      135.31      1.58 o 
   2   4   9       79.32       79.49      1.68 o 
   3   4   9      119.18      122.32      3.03 o 
   4   4   9       33.52       33.70      1.60 o 
   5   4   9       48.16       39.21      2.18 o 
   6   4   9        2.33        2.10      2.90 o 
   7   4   9        0.03        0.51      3.59 o 
   8   4   9        0.08        4.93      3.63 o 
   9   4   9       10.49       12.00      4.12 o 
 -11   5   9        0.54        8.89      7.08 o 
 -10   5   9        1.09        6.33      3.78 o 
  -9   5   9        3.74        4.73      3.58 o 
  -8   5   9        1.89        2.85      1.96 o 
  -7   5   9      108.19      107.86      2.84 o 
  -6   5   9       38.82       34.87      1.67 o 
  -5   5   9       14.22       11.53      0.85 o 
  -4   5   9       66.36       66.13      1.45 o 
  -3   5   9       60.01       60.24      0.95 o 
  -2   5   9       76.64       79.58      1.01 o 
  -1   5   9        1.32        2.02      0.82 o 
   0   5   9       20.61       20.81      0.78 o 
   1   5   9      160.03      164.51      6.10 o 
   2   5   9       14.97       14.01      1.46 o 
   3   5   9      316.72      310.93      2.89 o 
   4   5   9       12.88        9.55      1.59 o 
   5   5   9       12.47       11.05      1.89 o 
   6   5   9       30.60       28.71      3.18 o 
   7   5   9       63.32       61.56      4.64 o 
   8   5   9        0.07        4.28      3.68 o 
   9   5   9        0.00        2.24      7.05 o 
 -10   6   9        0.63        4.29      3.77 o 
  -9   6   9        1.83        4.07      3.71 o 
  -8   6   9        6.04        4.00      3.24 o 
  -7   6   9       84.44       74.00      3.58 o 
  -6   6   9      175.55      166.65      2.56 o 
  -5   6   9        5.39        3.75      1.29 o 
  -4   6   9        2.27        0.94      0.50 o 
  -3   6   9       28.97       26.79      1.21 o 
  -2   6   9        0.01        1.30      0.98 o 
  -1   6   9       64.95       60.73      2.41 o 
   0   6   9      313.41      338.29      3.85 o 
   1   6   9      218.63      203.73      6.01 o 
   2   6   9        4.62        3.14      1.27 o 
   3   6   9      162.72      154.85      3.03 o 
   4   6   9       10.20        7.97      2.22 o 
   5   6   9       12.63        9.05      3.44 o 
   6   6   9       35.66       30.44      7.17 o 
   7   6   9        0.00       -1.14      4.71 o 
   8   6   9        6.83        7.58      3.63 o 
   9   6   9        0.00        2.83      4.91 o 
 -10   7   9        3.21        7.19      4.91 o 
  -9   7   9        0.01        5.97      3.58 o 
  -8   7   9        0.05        2.38      3.21 o 
  -7   7   9        1.94       10.02      3.57 o 
  -6   7   9        3.56        3.46      2.45 o 
  -5   7   9       52.22       43.53      2.56 o 
  -4   7   9       22.10       16.51      1.90 o 
  -3   7   9        4.64        4.15      1.56 o 
  -2   7   9       85.08       97.39      1.48 o 
  -1   7   9        5.35        6.64      1.18 o 
   0   7   9       22.98       21.37      0.99 o 
   1   7   9      170.03      171.15      2.49 o 
   2   7   9       12.98       15.58      1.35 o 
   3   7   9       11.80       11.90      2.00 o 
   4   7   9       20.86       18.68      2.61 o 
   5   7   9       15.44       14.34      4.22 o 
   6   7   9        0.00        2.69      4.18 o 
   7   7   9       14.36       14.16      4.73 o 
   8   7   9        1.39       10.01      4.07 o 
  -9   8   9        1.51        3.66      4.52 o 
  -8   8   9        3.41        6.83      3.34 o 
  -7   8   9        7.75        9.89      2.65 o 
  -6   8   9        1.70        2.80      2.28 o 
  -5   8   9        0.00        0.44      2.03 o 
  -4   8   9        0.07        1.26      1.82 o 
  -3   8   9       21.31       16.84      2.04 o 
  -2   8   9       36.65       29.45      1.54 o 
  -1   8   9       78.06       86.41      1.74 o 
   0   8   9       18.35       19.11      1.53 o 
   1   8   9        4.63        5.01      1.10 o 
   2   8   9        3.72        4.76      1.42 o 
   3   8   9       53.16       50.68      2.15 o 
   4   8   9        1.28        4.41      3.89 o 
   5   8   9       50.95       52.14      4.64 o 
   6   8   9        0.00        2.43      4.75 o 
   7   8   9        5.06        8.63      4.81 o 
  -8   9   9        0.01        2.09      4.77 o 
  -7   9   9        6.41       10.60      2.94 o 
  -6   9   9        3.06        7.31      2.55 o 
  -5   9   9       16.20       13.63      2.38 o 
  -4   9   9       96.69       98.18      2.74 o 
  -3   9   9       30.36       29.10      2.35 o 
  -2   9   9       30.24       29.11      1.83 o 
  -1   9   9       65.93       62.55      1.68 o 
   0   9   9       66.95       67.48      1.65 o 
   1   9   9        4.02        6.14      1.21 o 
   2   9   9        0.01        0.20      2.27 o 
   3   9   9        8.09       12.43      3.40 o 
   4   9   9        3.00        4.28      3.90 o 
   5   9   9        1.84        6.12      4.32 o 
   6   9   9       15.33       21.01      4.53 o 
   7   9   9        0.26       -0.43      7.35 o 
  -7  10   9        0.27        7.41      4.28 o 
  -6  10   9        0.13        5.38      3.25 o 
  -5  10   9        1.84        1.54      2.86 o 
  -4  10   9        6.08        3.45      3.11 o 
  -3  10   9        0.29        0.27      2.80 o 
  -2  10   9        0.81        2.25      3.56 o 
  -1  10   9        3.53        3.61      2.49 o 
   0  10   9       18.05       18.32      2.63 o 
   1  10   9       10.34       10.77      2.10 o 
   2  10   9        0.15       -0.20      2.34 o 
   3  10   9        1.07        3.88      2.64 o 
   4  10   9        2.91        4.72      4.04 o 
   5  10   9        0.04        3.41      5.99 o 
   6  10   9       23.69       26.27      5.09 o 
  -6  11   9        2.00       -1.91      7.39 o 
  -5  11   9        1.12        2.44      4.70 o 
  -4  11   9        2.03        0.69      3.47 o 
  -3  11   9        0.13        1.57      3.26 o 
  -2  11   9       12.42       13.22      3.99 o 
  -1  11   9        2.14        1.68      2.74 o 
   0  11   9        0.14       -0.10      2.67 o 
   1  11   9        7.55        7.94      2.74 o 
   2  11   9        5.78        8.81      3.06 o 
   3  11   9        1.90        2.94      3.83 o 
   4  11   9        0.04        0.68      4.22 o 
   5  11   9        0.57        3.45      4.64 o 
  -5  12   9        3.46        3.73      6.63 o 
  -4  12   9        2.03        1.20      3.99 o 
  -3  12   9        4.15       11.74      3.38 o 
  -2  12   9        0.22        3.75      3.21 o 
  -1  12   9        5.84       10.53      3.21 o 
   0  12   9        0.33        2.06      4.19 o 
   1  12   9        0.00        2.14      3.87 o 
   2  12   9        0.01        2.41      4.31 o 
   3  12   9        2.22        6.01      6.10 o 
  -2  13   9        0.04        5.27      6.00 o 
  -1  13   9        2.57       -2.89      5.85 o 
   0  13   9        0.01       -1.48      5.77 o 
 -11   0  10       24.95       36.16     10.22 o 
 -10   0  10        0.73        0.49      4.24 o 
  -9   0  10        0.48        0.13      4.07 o 
  -8   0  10      176.08      171.69      4.96 o 
  -7   0  10       10.94        6.11      2.65 o 
  -6   0  10       70.38       77.18      2.78 o 
  -5   0  10     1082.69     1124.35     13.01 o 
  -4   0  10      110.78      128.32      2.14 o 
  -3   0  10       11.27        5.17      1.57 o 
  -2   0  10      117.38       92.17      3.44 o 
  -1   0  10       34.43       36.21      1.64 o 
   0   0  10     2216.10     2428.78     28.42 o 
   1   0  10       13.17       13.77      1.27 o 
   2   0  10        1.02        7.01      1.97 o 
   3   0  10       21.92       18.60      2.74 o 
   4   0  10      527.20      551.39      8.65 o 
   5   0  10      198.47      224.41      7.07 o 
   6   0  10      177.84      170.95      8.02 o 
   7   0  10        3.62        1.24      4.41 o 
   8   0  10       33.55       33.40      5.69 o 
   9   0  10        2.57        6.63      5.19 o 
 -11   1  10        1.30       10.67      3.39 o 
 -10   1  10        6.46        9.06      2.86 o 
  -9   1  10        1.15        0.27      2.74 o 
  -8   1  10        7.96        1.07      2.57 o 
  -7   1  10        0.13        1.79      1.90 o 
  -6   1  10        1.51        3.74      1.49 o 
  -5   1  10       91.99      100.45      1.49 o 
  -4   1  10      487.48      544.44      4.52 o 
  -3   1  10       97.14      102.84      1.35 o 
  -2   1  10       10.28        6.73      0.88 o 
  -1   1  10      886.61      845.10      8.49 o 
   0   1  10     2466.96     2554.14     19.81 o 
   1   1  10      142.58      145.85      3.53 o 
   2   1  10       97.58      103.95      2.17 o 
   3   1  10       15.22       15.06      1.86 o 
   4   1  10        0.10        0.53      2.71 o 
   5   1  10       49.68       41.02      3.28 o 
   6   1  10       12.63       10.50      2.97 o 
   7   1  10       39.52       35.44      3.09 o 
   8   1  10       26.02       29.49      3.09 o 
   9   1  10        1.68        4.47      3.42 o 
 -11   2  10        6.35        8.16      3.52 o 
 -10   2  10       60.18       69.92      3.67 o 
  -9   2  10       14.86       16.50      2.90 o 
  -8   2  10       52.01       54.06      2.29 o 
  -7   2  10        0.92        1.68      1.66 o 
  -6   2  10       10.88        7.24      1.59 o 
  -5   2  10      237.19      247.26      2.52 o 
  -4   2  10       28.50       33.31      2.17 o 
  -3   2  10      143.04      146.45      1.77 o 
  -2   2  10     2562.92     2678.18     21.43 o 
  -1   2  10      487.36      489.32      6.64 o 
   0   2  10     1224.79     1325.96     10.16 o 
   1   2  10      135.59      127.36      2.29 o 
   2   2  10       18.73       13.28      1.44 o 
   3   2  10      374.44      379.03      5.21 o 
   4   2  10        0.20       -2.75      3.25 o 
   5   2  10        1.69        7.50      3.32 o 
   6   2  10        5.65        9.73      2.39 o 
   7   2  10       70.99       76.62      3.37 o 
   8   2  10        0.04        1.78      3.01 o 
   9   2  10       15.67       18.28      3.70 o 
 -11   3  10        4.25        5.82      4.34 o 
 -10   3  10       21.58       20.95      3.14 o 
  -9   3  10       42.97       45.63      3.00 o 
  -8   3  10       62.86       68.57      2.28 o 
  -7   3  10       73.11       76.43      1.83 o 
  -6   3  10        0.82        0.28      1.42 o 
  -5   3  10       69.30       69.94      1.84 o 
  -4   3  10        0.94        3.50      1.12 o 
  -3   3  10       26.30       21.55      1.02 o 
  -2   3  10      529.85      561.72      5.47 o 
  -1   3  10      534.08      548.09      5.71 o 
   0   3  10       36.65       34.66      1.29 o 
   1   3  10      148.79      142.32      1.93 o 
   2   3  10      491.50      540.94      3.51 o 
   3   3  10      107.51      103.00      3.34 o 
   4   3  10      232.46      226.94      2.68 o 
   5   3  10        2.10        1.91      2.10 o 
   6   3  10       11.67        7.60      3.16 o 
   7   3  10       95.04       98.80      4.16 o 
   8   3  10       77.11       76.60      5.25 o 
   9   3  10        5.99       11.17      3.56 o 
 -11   4  10        0.70        5.71      4.91 o 
 -10   4  10        2.10        6.71      4.10 o 
  -9   4  10       20.53       22.99      2.53 o 
  -8   4  10        0.47        2.46      2.26 o 
  -7   4  10       31.12       27.73      1.54 o 
  -6   4  10       35.41       29.89      1.54 o 
  -5   4  10        5.52        7.98      1.28 o 
  -4   4  10      251.49      266.55      3.67 o 
  -3   4  10      387.61      394.24      5.00 o 
  -2   4  10      157.63      161.31      1.73 o 
  -1   4  10       29.77       29.98      1.24 o 
   0   4  10      487.41      492.00      5.10 o 
   1   4  10      273.45      280.59      5.25 o 
   2   4  10        4.73        6.99      1.74 o 
   3   4  10       22.29       22.17      1.10 o 
   4   4  10       60.38       65.20      2.70 o 
   5   4  10       46.03       48.90      2.17 o 
   6   4  10       27.28       24.84      3.53 o 
   7   4  10        8.94        4.86      3.50 o 
   8   4  10       13.47       17.87      4.02 o 
   9   4  10        0.85        6.50      6.06 o 
 -10   5  10        0.40        3.87      3.72 o 
  -9   5  10        4.27        3.55      3.58 o 
  -8   5  10        6.33       10.86      3.03 o 
  -7   5  10       35.65       36.03      2.69 o 
  -6   5  10        2.00        4.15      1.50 o 
  -5   5  10       30.55       25.58      1.30 o 
  -4   5  10      199.60      184.24      2.19 o 
  -3   5  10      118.54      120.91      1.99 o 
  -2   5  10       56.53       52.54      1.19 o 
  -1   5  10       62.48       64.16      1.36 o 
   0   5  10       84.09       84.07      1.44 o 
   1   5  10       29.18       27.93      1.38 o 
   2   5  10       10.55       10.18      1.63 o 
   3   5  10       19.18       18.41      1.86 o 
   4   5  10        7.81        4.86      1.47 o 
   5   5  10        2.73        1.76      1.84 o 
   6   5  10        2.39        5.10      3.41 o 
   7   5  10        0.34        1.02      4.83 o 
   8   5  10        0.11        6.61      4.15 o 
   9   5  10        1.62        5.58      7.32 o 
 -10   6  10        0.28        2.77      3.78 o 
  -9   6  10        1.18        3.82      3.80 o 
  -8   6  10        0.75        4.83      3.12 o 
  -7   6  10       10.87        7.85      2.98 o 
  -6   6  10        1.67        5.06      1.76 o 
  -5   6  10       89.92      102.85      1.84 o 
  -4   6  10        6.70        4.55      0.59 o 
  -3   6  10      209.77      188.88      2.34 o 
  -2   6  10       39.00       35.02      1.35 o 
  -1   6  10      171.14      162.95      1.43 o 
   0   6  10        4.63        3.86      0.87 o 
   1   6  10       81.23       82.69      1.50 o 
   2   6  10        0.03        0.06      1.84 o 
   3   6  10        2.55        3.98      1.80 o 
   4   6  10        0.02       -0.45      2.22 o 
   5   6  10        9.11       13.46      3.68 o 
   6   6  10       24.11       25.59      6.00 o 
   7   6  10        0.06        2.82      4.68 o 
   8   6  10        4.74       12.21      3.85 o 
 -10   7  10        0.05        6.85      4.90 o 
  -9   7  10        1.39        1.59      3.58 o 
  -8   7  10        5.38        8.81      3.30 o 
  -7   7  10       22.20       22.10      3.15 o 
  -6   7  10       21.34       16.11      2.63 o 
  -5   7  10       26.20       30.15      1.86 o 
  -4   7  10       99.76      103.68      2.52 o 
  -3   7  10       81.11       85.20      2.00 o 
  -2   7  10       18.50       19.24      1.35 o 
  -1   7  10      502.85      536.84      7.49 o 
   0   7  10        0.02        0.11      0.99 o 
   1   7  10      179.44      177.85      2.79 o 
   2   7  10       86.64       84.73      2.24 o 
   3   7  10       18.91       19.16      2.17 o 
   4   7  10      108.61      100.65      3.24 o 
   5   7  10        1.51        1.58      4.06 o 
   6   7  10       61.37       65.23      5.05 o 
   7   7  10        6.95        6.39      4.33 o 
   8   7  10        0.00        1.55      4.88 o 
  -9   8  10        0.05        2.76      4.59 o 
  -8   8  10        5.85        3.65      3.49 o 
  -7   8  10        0.91        3.87      2.85 o 
  -6   8  10        5.75        7.98      2.47 o 
  -5   8  10        0.08       -0.39      2.47 o 
  -4   8  10      209.65      197.47      4.13 o 
  -3   8  10        0.84        2.08      1.88 o 
  -2   8  10       29.53       23.48      1.21 o 
  -1   8  10      176.08      173.23      2.10 o 
   0   8  10       24.28       23.02      1.65 o 
   1   8  10      116.18      107.61      1.57 o 
   2   8  10      199.00      204.85      2.22 o 
   3   8  10       22.23       22.18      2.84 o 
   4   8  10      186.97      195.54      5.39 o 
   5   8  10       21.90       29.38      4.68 o 
   6   8  10       26.93       27.83      4.46 o 
   7   8  10        3.57       12.75      4.78 o 
  -8   9  10        3.27        4.21      4.66 o 
  -7   9  10        0.24        4.52      2.79 o 
  -6   9  10        0.27        5.00      2.64 o 
  -5   9  10        8.65        7.61      2.44 o 
  -4   9  10        0.00        2.45      2.30 o 
  -3   9  10       32.42       35.95      3.45 o 
  -2   9  10        7.97        5.70      2.48 o 
  -1   9  10       19.74       18.91      1.37 o 
   0   9  10        2.15        3.19      1.99 o 
   1   9  10       35.85       34.01      2.12 o 
   2   9  10        8.01        6.02      2.29 o 
   3   9  10       59.02       58.84      4.09 o 
   4   9  10        1.60        3.85      4.07 o 
   5   9  10        2.45        3.30      4.40 o 
   6   9  10        0.24        2.76      5.06 o 
  -7  10  10        0.04        4.97      7.27 o 
  -6  10  10        4.97       11.88      3.41 o 
  -5  10  10       14.53       18.83      3.17 o 
  -4  10  10        1.59       -1.06      3.38 o 
  -3  10  10       10.92       10.79      3.42 o 
  -2  10  10        1.20        2.19      3.89 o 
  -1  10  10        0.78        2.67      2.73 o 
   0  10  10        9.67       12.93      2.61 o 
   1  10  10        0.05        1.43      2.02 o 
   2  10  10        1.27        1.48      3.00 o 
   3  10  10        5.10       10.09      3.84 o 
   4  10  10        1.59        3.85      4.10 o 
   5  10  10        0.08       -1.42      4.64 o 
  -6  11  10        4.83        5.98      7.10 o 
  -5  11  10        0.59        2.77      4.65 o 
  -4  11  10        5.21        6.32      3.57 o 
  -3  11  10        0.42        3.10      3.60 o 
  -2  11  10        7.79       13.46      3.02 o 
  -1  11  10        4.39        5.13      2.85 o 
   0  11  10        5.31        6.48      1.80 o 
   1  11  10        0.15        2.34      3.86 o 
   2  11  10       22.10       29.08      3.42 o 
   3  11  10       12.53       10.44      4.12 o 
   4  11  10        0.37        1.71      4.44 o 
  -4  12  10        0.13       11.86      4.77 o 
  -3  12  10       18.41       31.71      5.73 o 
  -2  12  10        2.91        5.99      4.60 o 
  -1  12  10        0.40        2.27      4.14 o 
   0  12  10       18.34       18.18      4.57 o 
   1  12  10        1.39        6.98      4.33 o 
   2  12  10       12.28        7.20      6.15 o 
 -11   1  11        1.56       10.25      3.59 o 
 -10   1  11        0.09        5.78      2.97 o 
  -9   1  11        5.96        6.12      2.99 o 
  -8   1  11        0.68       -0.92      3.07 o 
  -7   1  11       80.92       65.39      2.30 o 
  -6   1  11        5.78        5.76      1.73 o 
  -5   1  11      167.41      164.87      1.89 o 
  -4   1  11        2.11        4.87      1.14 o 
  -3   1  11       67.38       79.60      1.39 o 
  -2   1  11      437.35      474.73      3.90 o 
  -1   1  11       17.78       17.56      1.12 o 
   0   1  11       38.70       41.95      1.14 o 
   1   1  11       37.84       40.63      0.84 o 
   2   1  11      177.28      185.54      2.59 o 
   3   1  11       18.06       17.96      2.38 o 
   4   1  11        3.70        4.18      3.22 o 
   5   1  11       50.96       48.57      3.85 o 
   6   1  11       17.90       20.90      3.22 o 
   7   1  11        8.13        5.36      3.06 o 
   8   1  11        8.73        8.71      3.05 o 
   9   1  11        0.59        2.62      3.64 o 
 -11   2  11        0.65        4.56      4.16 o 
 -10   2  11        0.81        5.42      3.15 o 
  -9   2  11       43.26       42.04      3.06 o 
  -8   2  11       70.43       68.82      2.49 o 
  -7   2  11       16.46       13.87      1.80 o 
  -6   2  11       48.71       49.75      1.95 o 
  -5   2  11      157.86      160.66      1.93 o 
  -4   2  11       11.45       10.77      1.11 o 
  -3   2  11       17.20       19.20      1.04 o 
  -2   2  11      210.02      207.31      1.57 o 
  -1   2  11      119.99      124.77      2.55 o 
   0   2  11       56.96       52.46      1.50 o 
   1   2  11       36.04       41.70      1.91 o 
   2   2  11      783.07      885.15     11.26 o 
   3   2  11        2.15        3.75      1.19 o 
   4   2  11       91.71      100.60      6.40 o 
   5   2  11       64.63       63.33      4.66 o 
   6   2  11       49.82       50.48      2.82 o 
   7   2  11       39.63       38.89      3.11 o 
   8   2  11       41.57       47.04      3.36 o 
   9   2  11        0.16        2.28      3.64 o 
 -11   3  11        2.96        4.35      5.56 o 
 -10   3  11        0.62        3.41      3.01 o 
  -9   3  11        0.01        1.05      2.69 o 
  -8   3  11        3.58        1.16      1.97 o 
  -7   3  11        0.74        1.02      1.55 o 
  -6   3  11        8.89        7.48      1.82 o 
  -5   3  11       76.16       72.60      2.18 o 
  -4   3  11       43.84       41.00      1.42 o 
  -3   3  11      150.64      155.55      1.51 o 
  -2   3  11        6.51        9.53      0.92 o 
  -1   3  11      122.39      122.62      2.34 o 
   0   3  11        8.26        7.84      1.28 o 
   1   3  11       12.65        8.66      1.67 o 
   2   3  11       44.14       51.80      1.92 o 
   3   3  11      169.12      170.61      3.52 o 
   4   3  11      365.61      368.34      3.16 o 
   5   3  11        6.92        4.76      2.06 o 
   6   3  11        0.89        1.49      3.45 o 
   7   3  11        0.00        3.01      3.79 o 
   8   3  11        0.22        7.53      3.47 o 
   9   3  11        2.87        8.75      5.43 o 
 -11   4  11        0.51        2.49      5.05 o 
 -10   4  11       18.09       22.49      4.39 o 
  -9   4  11       12.27        8.23      2.54 o 
  -8   4  11        0.06       -0.21      2.32 o 
  -7   4  11        4.72        3.32      1.66 o 
  -6   4  11        2.58        3.59      1.48 o 
  -5   4  11       30.80       32.92      2.48 o 
  -4   4  11      153.60      163.69      1.90 o 
  -3   4  11        7.08        2.94      1.01 o 
  -2   4  11      754.09      776.83      4.71 o 
  -1   4  11       69.06       72.82      1.03 o 
   0   4  11      108.54      110.40      1.76 o 
   1   4  11        0.00        0.62      1.73 o 
   2   4  11      485.02      505.74      4.73 o 
   3   4  11      265.94      275.06      3.05 o 
   4   4  11       52.05       46.25      2.44 o 
   5   4  11       23.24       18.62      1.92 o 
   6   4  11        0.55        2.77      3.03 o 
   7   4  11        2.29        8.49      3.97 o 
   8   4  11       10.09       13.34      3.37 o 
   9   4  11       20.53       24.69      8.03 o 
 -10   5  11        0.33        2.20      3.89 o 
  -9   5  11        4.34        6.84      3.69 o 
  -8   5  11        5.74        2.43      3.20 o 
  -7   5  11        2.35        4.73      2.29 o 
  -6   5  11       13.36       14.99      1.26 o 
  -5   5  11        0.35        0.71      1.10 o 
  -4   5  11       18.48       19.39      1.07 o 
  -3   5  11       13.21        9.73      0.97 o 
  -2   5  11       38.73       37.00      1.24 o 
  -1   5  11      109.05      112.36      2.71 o 
   0   5  11      143.30      142.71      2.83 o 
   1   5  11       62.87       56.22      1.92 o 
   2   5  11        0.65        2.46      1.90 o 
   3   5  11       63.68       65.47      2.24 o 
   4   5  11       45.79       50.11      3.14 o 
   5   5  11       49.65       38.29      3.24 o 
   6   5  11        6.93        6.36      3.35 o 
   7   5  11       15.56       16.81      4.00 o 
   8   5  11       16.89       25.57      4.20 o 
 -10   6  11        0.78        5.76      5.03 o 
  -9   6  11        0.66        5.21      3.78 o 
  -8   6  11        0.45        0.61      3.31 o 
  -7   6  11       29.26       30.14      4.39 o 
  -6   6  11       47.36       49.98      2.78 o 
  -5   6  11      315.49      298.16      5.52 o 
  -4   6  11       12.05        9.51      0.59 o 
  -3   6  11        0.75        0.78      1.14 o 
  -2   6  11      306.86      321.31      4.84 o 
  -1   6  11      365.63      375.45      5.84 o 
   0   6  11        1.49        2.53      0.80 o 
   1   6  11      135.50      139.09      2.31 o 
   2   6  11       86.21       89.88      2.79 o 
   3   6  11       23.64       20.06      1.98 o 
   4   6  11       32.20       31.04      2.89 o 
   5   6  11        0.04        3.07      3.30 o 
   6   6  11        0.95        6.76      4.05 o 
   7   6  11       13.46       22.95      4.84 o 
   8   6  11        3.50        9.94      5.00 o 
  -9   7  11        0.65        5.65      3.80 o 
  -8   7  11        4.22        4.37      3.53 o 
  -7   7  11       10.82       13.24      3.16 o 
  -6   7  11        0.31        2.64      2.64 o 
  -5   7  11        4.88        5.52      2.43 o 
  -4   7  11       12.28        9.52      2.04 o 
  -3   7  11       12.09        9.30      1.00 o 
  -2   7  11      290.67      297.22      4.95 o 
  -1   7  11        9.87        9.90      1.38 o 
   0   7  11        8.89        6.20      1.37 o 
   1   7  11       72.54       71.93      1.40 o 
   2   7  11       67.29       67.55      2.31 o 
   3   7  11       49.23       58.26      2.48 o 
   4   7  11       16.74       14.76      3.96 o 
   5   7  11        1.73        1.04      4.08 o 
   6   7  11       22.58       28.08      5.10 o 
   7   7  11        3.95       13.29      5.33 o 
  -9   8  11        0.74        4.33      4.75 o 
  -8   8  11        0.93        3.14      4.22 o 
  -7   8  11        9.27       10.60      3.21 o 
  -6   8  11        0.01        1.61      2.54 o 
  -5   8  11       11.77       10.85      2.38 o 
  -4   8  11        4.28        5.03      2.53 o 
  -3   8  11       22.69       23.96      1.83 o 
  -2   8  11        6.08        3.41      1.26 o 
  -1   8  11        8.93        7.01      1.40 o 
   0   8  11        9.44       10.46      1.81 o 
   1   8  11        0.10        0.55      1.23 o 
   2   8  11       61.66       60.04      2.21 o 
   3   8  11        4.53        7.13      3.89 o 
   4   8  11       41.75       50.94      4.73 o 
   5   8  11        1.84        5.28      4.14 o 
   6   8  11        4.05       11.13      5.16 o 
   7   8  11        0.89        6.70      5.50 o 
  -8   9  11        1.60       -2.38      6.44 o 
  -7   9  11        2.35        9.62      3.16 o 
  -6   9  11        2.57        3.74      2.66 o 
  -5   9  11        4.53        4.30      2.51 o 
  -4   9  11       11.86       10.58      2.36 o 
  -3   9  11       64.70       67.14      2.72 o 
  -2   9  11      157.57      151.64      5.26 o 
  -1   9  11      190.88      187.41      2.67 o 
   0   9  11       80.43       76.50      3.57 o 
   1   9  11        7.64        8.64      2.02 o 
   2   9  11       24.83       23.69      3.63 o 
   3   9  11        0.26        1.33      3.69 o 
   4   9  11       15.83       20.78      4.12 o 
   5   9  11        6.34        5.70      4.69 o 
   6   9  11       17.16       22.48      5.01 o 
  -6  10  11        7.13        8.67      6.36 o 
  -5  10  11        0.06        3.74      4.36 o 
  -4  10  11        1.05       10.65      6.64 o 
  -3  10  11        8.25        7.89      4.13 o 
  -2  10  11        1.56        4.02      3.92 o 
  -1  10  11       14.43       18.42      2.76 o 
   0  10  11        0.08       -0.35      2.47 o 
   1  10  11       37.81       43.02      3.61 o 
   2  10  11       22.46       24.19      3.29 o 
   3  10  11       12.67        8.80      4.00 o 
   4  10  11        0.47        3.30      5.81 o 
   5  10  11        2.28        3.53      4.84 o 
  -5  11  11        0.64        6.71      3.89 o 
  -4  11  11        0.00        1.33      3.86 o 
  -3  11  11        3.17       11.95      4.21 o 
  -2  11  11        5.97        9.85      2.94 o 
  -1  11  11        4.16        8.83      4.39 o 
   0  11  11        0.00       -0.50      4.23 o 
   1  11  11        0.10        4.25      4.10 o 
   2  11  11        0.01        1.49      4.60 o 
   3  11  11        3.67        6.28      4.22 o 
   4  11  11        1.70        2.76      4.54 o 
  -4  12  11        3.91       12.16      5.00 o 
  -3  12  11        0.08        4.05      6.28 o 
  -2  12  11        2.80        6.54      6.73 o 
  -1  12  11        0.00        2.97      6.44 o 
   0  12  11        0.39       -0.98      6.04 o 
   1  12  11        0.80        1.38      6.27 o 
   2  12  11        0.07       -0.83      6.48 o 
 -11   0  12        0.00        5.05      4.82 o 
 -10   0  12        6.07        7.79      4.54 o 
  -9   0  12        2.15        1.73      6.06 o 
  -8   0  12      125.68      125.17      4.83 o 
  -7   0  12      618.05      638.67      7.04 o 
  -6   0  12     1495.42     1549.25     25.86 o 
  -5   0  12      296.92      305.48      3.33 o 
  -4   0  12       73.10       58.12      3.44 o 
  -3   0  12      156.00      158.21      2.36 o 
  -2   0  12      279.86      261.16      6.06 o 
  -1   0  12        3.35        2.35      1.58 o 
   0   0  12       78.07       80.24      1.62 o 
   1   0  12      473.76      478.05     12.46 o 
   2   0  12        2.31        2.98      2.79 o 
   3   0  12       43.66       35.94      4.89 o 
   4   0  12        0.03       -1.52      4.77 o 
   5   0  12      319.44      339.82      8.82 o 
   6   0  12      168.40      180.50      7.66 o 
   7   0  12        6.00        4.83      4.56 o 
   8   0  12        8.02        4.61      5.23 o 
   9   0  12        9.53        5.89      7.67 o 
 -11   1  12        8.10       14.15      4.01 o 
 -10   1  12        1.39        4.38      3.09 o 
  -9   1  12       64.61       70.56      3.15 o 
  -8   1  12        4.52        7.42      2.71 o 
  -7   1  12        8.42        7.12      2.15 o 
  -6   1  12       37.44       37.80      2.40 o 
  -5   1  12      111.33      103.24      2.13 o 
  -4   1  12        3.06        4.05      1.40 o 
  -3   1  12       36.19       41.47      1.35 o 
  -2   1  12      675.98      720.69      5.87 o 
  -1   1  12      118.98      137.44      2.71 o 
   0   1  12      154.77      145.59      1.63 o 
   1   1  12       75.53       78.07      2.10 o 
   2   1  12      386.63      414.57      9.93 o 
   3   1  12      111.13      107.73      3.68 o 
   4   1  12      202.07      192.09      6.81 o 
   5   1  12       11.85       15.81      4.08 o 
   6   1  12       67.38       70.37      3.71 o 
   7   1  12       17.74       19.75      3.26 o 
   8   1  12        2.20        3.76      3.34 o 
   9   1  12        6.14        5.78      7.24 o 
 -11   2  12        1.13        5.98      5.38 o 
 -10   2  12        7.98       12.66      3.33 o 
  -9   2  12       10.21        8.80      3.05 o 
  -8   2  12       11.36       11.59      2.61 o 
  -7   2  12        1.73       -0.03      1.90 o 
  -6   2  12        5.32        6.34      1.73 o 
  -5   2  12      300.92      285.44      2.85 o 
  -4   2  12       81.83       90.40      2.05 o 
  -3   2  12      218.46      243.95      2.19 o 
  -2   2  12       22.01       30.75      1.03 o 
  -1   2  12      268.38      285.88      4.23 o 
   0   2  12      154.33      129.50      1.96 o 
   1   2  12      351.88      350.69      4.12 o 
   2   2  12       35.50       39.08      2.07 o 
   3   2  12      110.38      109.41      1.85 o 
   4   2  12      283.06      273.39      7.68 o 
   5   2  12        3.39       12.58      3.09 o 
   6   2  12        5.75        6.46      3.35 o 
   7   2  12        1.29        1.43      3.55 o 
   8   2  12        0.02        5.45      3.35 o 
   9   2  12        6.58        2.82      7.11 o 
 -11   3  12        0.49        4.07      5.70 o 
 -10   3  12        1.33        8.06      3.86 o 
  -9   3  12        1.64       -0.60      2.81 o 
  -8   3  12       10.77        5.91      2.46 o 
  -7   3  12       40.24       36.76      2.12 o 
  -6   3  12        1.40        3.87      1.97 o 
  -5   3  12      454.57      458.27      3.09 o 
  -4   3  12      245.75      229.04      2.68 o 
  -3   3  12        8.96       11.08      1.05 o 
  -2   3  12       48.21       48.24      1.10 o 
  -1   3  12       95.44       97.43      1.48 o 
   0   3  12      245.15      244.08      3.67 o 
   1   3  12       59.04       55.91      2.91 o 
   2   3  12       25.04       26.13      2.09 o 
   3   3  12       37.56       39.16      4.19 o 
   4   3  12        0.65        0.39      1.40 o 
   5   3  12       56.93       48.00      2.16 o 
   6   3  12       61.97       57.09      3.78 o 
   7   3  12       41.42       47.99      4.35 o 
   8   3  12        0.11        3.05      4.32 o 
 -10   4  12       28.76       31.00      4.50 o 
  -9   4  12        8.06        9.64      3.69 o 
  -8   4  12       57.66       46.81      3.56 o 
  -7   4  12       10.99        6.60      1.79 o 
  -6   4  12      149.55      154.53      2.70 o 
  -5   4  12        0.39        4.68      2.20 o 
  -4   4  12       15.75       19.96      1.46 o 
  -3   4  12      245.64      256.35      2.80 o 
  -2   4  12        1.45        4.58      1.05 o 
  -1   4  12      202.21      221.67      2.92 o 
   0   4  12       21.69       17.70      1.35 o 
   1   4  12      116.90      124.16      3.71 o 
   2   4  12       70.31       60.70      2.49 o 
   3   4  12      209.89      196.43      3.25 o 
   4   4  12      148.63      138.70      4.97 o 
   5   4  12        0.92        2.39      3.20 o 
   6   4  12        5.83       12.35      3.43 o 
   7   4  12       63.84       69.50      4.22 o 
   8   4  12       10.56       16.02      3.55 o 
 -10   5  12        0.07        1.46      4.07 o 
  -9   5  12       20.59       23.45      3.89 o 
  -8   5  12        1.07        1.95      3.38 o 
  -7   5  12       56.60       47.94      3.64 o 
  -6   5  12       17.62       14.94      1.40 o 
  -5   5  12      102.38       95.73      1.69 o 
  -4   5  12       22.13       18.71      1.27 o 
  -3   5  12       71.27       71.67      1.53 o 
  -2   5  12      130.13      113.82      1.70 o 
  -1   5  12       45.68       45.64      1.24 o 
   0   5  12        0.17        0.68      1.39 o 
   1   5  12      241.78      257.63      6.24 o 
   2   5  12      136.66      142.62      2.44 o 
   3   5  12      113.06      115.80      3.72 o 
   4   5  12       10.21        9.44      3.08 o 
   5   5  12        1.76        4.19      3.09 o 
   6   5  12       14.57       13.01      3.56 o 
   7   5  12        6.46       11.77      3.69 o 
   8   5  12        0.04        2.02      5.04 o 
 -10   6  12        4.47       13.38      5.28 o 
  -9   6  12        0.50        4.01      3.76 o 
  -8   6  12        0.47        1.62      3.54 o 
  -7   6  12        3.30        4.45      2.99 o 
  -6   6  12        8.33        9.70      2.50 o 
  -5   6  12        1.73        1.46      0.74 o 
  -4   6  12        3.60        3.52      0.73 o 
  -3   6  12       52.58       54.71      1.38 o 
  -2   6  12       56.86       66.27      1.97 o 
  -1   6  12      193.24      191.65      2.11 o 
   0   6  12       49.08       45.01      1.52 o 
   1   6  12       26.25       27.69      1.63 o 
   2   6  12       24.92       30.16      2.26 o 
   3   6  12        0.62       -1.40      2.15 o 
   4   6  12       46.67       55.39      3.39 o 
   5   6  12        5.24        3.64      3.20 o 
   6   6  12       25.26       30.00      4.78 o 
   7   6  12        1.65        7.07      5.04 o 
  -9   7  12        2.53        3.41      3.84 o 
  -8   7  12        0.83        3.24      3.53 o 
  -7   7  12        2.02        0.22      3.25 o 
  -6   7  12       12.27       16.58      2.82 o 
  -5   7  12        0.33        0.87      2.66 o 
  -4   7  12      114.33      105.08      3.25 o 
  -3   7  12       13.58       15.83      1.40 o 
  -2   7  12      298.01      307.06      3.53 o 
  -1   7  12      116.89      125.36      2.23 o 
   0   7  12        0.48        1.14      1.11 o 
   1   7  12        5.19        2.98      1.50 o 
   2   7  12       27.41       23.02      2.20 o 
   3   7  12       24.33       20.02      4.10 o 
   4   7  12      130.81      139.77      5.45 o 
   5   7  12        6.89        8.89      4.28 o 
   6   7  12       16.01       24.34      4.47 o 
   7   7  12        2.78       12.18      5.44 o 
  -8   8  12        4.85        7.96      3.63 o 
  -7   8  12       13.95       12.66      3.35 o 
  -6   8  12        3.71        4.49      2.69 o 
  -5   8  12        4.88        3.46      2.52 o 
  -4   8  12       15.93       12.22      2.71 o 
  -3   8  12       15.88       13.89      2.29 o 
  -2   8  12        2.63        3.02      1.48 o 
  -1   8  12       67.53       76.98      2.21 o 
   0   8  12        0.27        1.74      1.42 o 
   1   8  12       98.85       98.49      1.70 o 
   2   8  12        7.68        7.18      3.64 o 
   3   8  12        0.42        1.32      3.98 o 
   4   8  12        5.44        8.39      4.26 o 
   5   8  12        2.22        4.97      4.61 o 
   6   8  12        1.94        7.45      5.51 o 
  -8   9  12        1.16        7.25      6.62 o 
  -7   9  12        2.27       12.46      3.14 o 
  -6   9  12        1.52        2.03      2.79 o 
  -5   9  12       10.56       14.88      2.60 o 
  -4   9  12        7.86       11.37      2.69 o 
  -3   9  12       58.29       77.28      4.30 o 
  -2   9  12        0.55        3.80      2.61 o 
  -1   9  12       56.69       62.95      2.84 o 
   0   9  12        1.83        5.05      1.79 o 
   1   9  12       43.94       43.62      3.17 o 
   2   9  12        5.66        8.45      3.03 o 
   3   9  12       15.88       14.36      4.18 o 
   4   9  12        2.60        2.07      5.06 o 
   5   9  12        5.18        8.20      4.73 o 
  -6  10  12        3.35        1.26      4.56 o 
  -5  10  12        2.28        3.65      5.09 o 
  -4  10  12        0.00       -0.54      3.43 o 
  -3  10  12        1.80        3.45      4.50 o 
  -2  10  12       22.27       27.32      4.24 o 
  -1  10  12        2.38        7.92      4.46 o 
   0  10  12       36.24       33.43      6.02 o 
   1  10  12        0.04        0.35      3.10 o 
   2  10  12        8.06       12.95      3.26 o 
   3  10  12        0.55        3.09      4.09 o 
   4  10  12       13.00       10.21      4.85 o 
  -5  11  12       19.09       22.66      5.20 o 
  -4  11  12        1.56        0.60      3.65 o 
  -3  11  12       20.81       24.22      4.74 o 
  -2  11  12        0.23        2.71      4.70 o 
  -1  11  12        0.04       -0.69      4.65 o 
   0  11  12       29.07       36.42      5.63 o 
   1  11  12        3.71        1.55      4.02 o 
   2  11  12        4.90        2.59      4.35 o 
   3  11  12        0.02        4.20      6.92 o 
  -3  12  12        1.74        1.86      7.11 o 
  -2  12  12        1.08       -1.15      6.21 o 
  -1  12  12        0.26       -0.38      6.78 o 
   0  12  12        0.32        1.07      6.30 o 
   1  12  12        0.56       -1.27      6.13 o 
 -11   1  13        1.15        9.13      4.54 o 
 -10   1  13        1.28        4.51      3.34 o 
  -9   1  13       19.32       16.61      2.80 o 
  -8   1  13       26.34       25.05      2.68 o 
  -7   1  13      302.20      305.37      6.26 o 
  -6   1  13       47.93       49.72      2.24 o 
  -5   1  13      165.50      169.00      2.37 o 
  -4   1  13        4.20        2.82      1.74 o 
  -3   1  13       81.21       86.42      1.67 o 
  -2   1  13       50.19       49.26      1.14 o 
  -1   1  13      160.25      174.49      3.90 o 
   0   1  13       38.41       41.52      1.47 o 
   1   1  13       24.85       24.30      1.38 o 
   2   1  13       17.84       16.80      2.15 o 
   3   1  13      153.71      149.43      4.21 o 
   4   1  13       52.76       59.83      4.23 o 
   5   1  13       34.92       30.89      3.67 o 
   6   1  13       18.34       20.72      3.68 o 
   7   1  13        0.01        1.19      3.39 o 
   8   1  13        2.38        3.43      3.68 o 
 -11   2  13        2.43       10.10      6.81 o 
 -10   2  13        6.27        9.30      3.22 o 
  -9   2  13       39.28       35.19      3.19 o 
  -8   2  13        6.71        8.83      2.72 o 
  -7   2  13        1.64        2.40      1.99 o 
  -6   2  13       11.40       13.46      2.36 o 
  -5   2  13        8.65       11.75      1.88 o 
  -4   2  13      261.39      266.33      2.92 o 
  -3   2  13      112.38      109.97      1.84 o 
  -2   2  13      158.13      151.39      1.91 o 
  -1   2  13      104.69      109.09      1.72 o 
   0   2  13       12.16       10.95      1.57 o 
   1   2  13      100.82       86.37      2.02 o 
   2   2  13       16.61       15.60      2.43 o 
   3   2  13      531.04      511.81     10.80 o 
   4   2  13      159.10      163.19      2.89 o 
   5   2  13       13.63       17.07      3.45 o 
   6   2  13        0.00        1.83      3.38 o 
   7   2  13       41.60       40.80      4.09 o 
   8   2  13       10.15       12.24      3.90 o 
 -10   3  13        0.08        3.39      3.79 o 
  -9   3  13        4.45        3.11      2.91 o 
  -8   3  13        0.00        1.46      2.80 o 
  -7   3  13        0.29        2.38      2.22 o 
  -6   3  13        0.77        1.37      2.10 o 
  -5   3  13      115.14      113.80      2.41 o 
  -4   3  13      153.09      142.20      3.50 o 
  -3   3  13        2.48        2.15      1.30 o 
  -2   3  13        0.62        0.22      1.17 o 
  -1   3  13        5.57        5.63      1.72 o 
   0   3  13      143.91      148.90      3.09 o 
   1   3  13       67.03       59.91      1.90 o 
   2   3  13      429.34      454.69     14.55 o 
   3   3  13       60.30       58.17      3.82 o 
   4   3  13       67.61       61.52      4.01 o 
   5   3  13       87.44       71.63      3.65 o 
   6   3  13       12.25       12.70      3.79 o 
   7   3  13        3.87       10.44      3.99 o 
   8   3  13       11.31       19.54      3.73 o 
 -10   4  13        6.87       12.54      4.11 o 
  -9   4  13        0.46        3.92      3.93 o 
  -8   4  13        9.50       11.24      3.43 o 
  -7   4  13       19.21       15.73      3.30 o 
  -6   4  13       61.09       59.39      2.36 o 
  -5   4  13       20.25       19.43      1.85 o 
  -4   4  13       22.38       19.28      1.55 o 
  -3   4  13       72.28       75.66      2.92 o 
  -2   4  13        0.94        0.69      1.11 o 
  -1   4  13       73.87       80.23      1.92 o 
   0   4  13        2.62       -0.76      1.88 o 
   1   4  13      285.00      301.68      9.27 o 
   2   4  13      334.72      339.92     10.92 o 
   3   4  13       48.86       55.08      3.19 o 
   4   4  13        6.39        9.30      3.12 o 
   5   4  13       33.93       29.51      3.34 o 
   6   4  13        0.12        1.00      3.29 o 
   7   4  13        1.84        7.72      4.27 o 
   8   4  13        0.11       11.32      5.17 o 
 -10   5  13        0.02        7.26      4.53 o 
  -9   5  13        1.02        0.94      3.82 o 
  -8   5  13        7.61        9.30      3.40 o 
  -7   5  13        4.29        3.10      3.47 o 
  -6   5  13       44.31       37.04      2.08 o 
  -5   5  13       12.84        8.59      1.34 o 
  -4   5  13       45.21       46.31      1.48 o 
  -3   5  13      282.03      275.26      2.34 o 
  -2   5  13      210.88      218.27      2.97 o 
  -1   5  13       70.01       74.83      1.96 o 
   0   5  13        9.19       10.03      1.58 o 
   1   5  13        5.02        7.86      2.13 o 
   2   5  13        7.05        9.65      2.18 o 
   3   5  13       19.15       17.46      2.95 o 
   4   5  13       10.84       11.54      3.01 o 
   5   5  13        0.08        0.64      3.33 o 
   6   5  13        4.73        6.66      3.58 o 
   7   5  13        4.53       10.55      4.09 o 
   8   5  13        0.06        1.23      7.40 o 
  -9   6  13        0.20        3.20      3.79 o 
  -8   6  13        4.65        2.84      3.57 o 
  -7   6  13        0.32        2.53      3.09 o 
  -6   6  13       57.97       40.66      3.02 o 
  -5   6  13       38.22       41.63      1.78 o 
  -4   6  13      151.80      122.45      1.62 o 
  -3   6  13       62.79       67.80      2.64 o 
  -2   6  13      181.27      177.24      2.75 o 
  -1   6  13       76.34       70.87      1.58 o 
   0   6  13     1062.16     1072.30     12.56 o 
   1   6  13       92.38       93.19      2.81 o 
   2   6  13      225.02      226.29      3.96 o 
   3   6  13        0.65       -1.49      3.16 o 
   4   6  13        3.48        4.40      3.03 o 
   5   6  13       13.07       10.03      3.27 o 
   6   6  13        3.72        6.29      3.61 o 
   7   6  13        2.22        5.63      5.43 o 
  -9   7  13        2.31        6.32      4.60 o 
  -8   7  13        0.90       -0.71      3.65 o 
  -7   7  13        2.17        0.02      3.34 o 
  -6   7  13        0.21        2.58      2.74 o 
  -5   7  13        5.33       -0.60      2.43 o 
  -4   7  13        2.39        5.58      2.17 o 
  -3   7  13      217.30      222.86      2.60 o 
  -2   7  13        4.40        6.64      1.75 o 
  -1   7  13       38.45       37.89      1.14 o 
   0   7  13      276.08      299.46      3.53 o 
   1   7  13       96.87       96.26      2.30 o 
   2   7  13       13.77       19.46      2.21 o 
   3   7  13        5.04        5.73      2.70 o 
   4   7  13        0.65        7.77      5.42 o 
   5   7  13       26.07       27.19      5.07 o 
   6   7  13        3.86        7.16      5.88 o 
  -8   8  13        1.35       11.01      4.50 o 
  -7   8  13        6.56        9.17      3.98 o 
  -6   8  13        0.95        1.06      2.88 o 
  -5   8  13        0.74        2.31      2.75 o 
  -4   8  13        0.07        0.90      2.56 o 
  -3   8  13       19.77       17.86      3.07 o 
  -2   8  13      136.95      134.81      2.54 o 
  -1   8  13       11.89       11.88      1.77 o 
   0   8  13       23.30       22.22      2.44 o 
   1   8  13        9.86        9.90      2.86 o 
   2   8  13        2.45        2.17      3.67 o 
   3   8  13        2.28        5.06      3.85 o 
   4   8  13        0.23        1.45      6.03 o 
   5   8  13        1.37        4.70      4.73 o 
   6   8  13        0.41        3.11      5.07 o 
  -7   9  13        2.15        5.72      3.62 o 
  -6   9  13        0.31        4.43      2.88 o 
  -5   9  13        1.12        4.57      2.80 o 
  -4   9  13        2.06        4.30      2.74 o 
  -3   9  13       33.71       36.41      3.03 o 
  -2   9  13       10.99       12.61      2.90 o 
  -1   9  13       14.96       12.06      3.99 o 
   0   9  13        2.58       -1.15      3.03 o 
   1   9  13       30.37       39.76      3.24 o 
   2   9  13       61.79       67.38      3.73 o 
   3   9  13       38.89       42.95      4.78 o 
   4   9  13        0.45        2.09      4.58 o 
   5   9  13        6.96       11.72      4.76 o 
  -6  10  13        5.55       11.24      7.73 o 
  -5  10  13        1.93        1.26      3.76 o 
  -4  10  13        1.04        4.00      5.84 o 
  -3  10  13       36.86       41.11      4.38 o 
  -2  10  13        8.77       10.90      4.60 o 
  -1  10  13       19.64       25.00      4.82 o 
   0  10  13        0.26       -1.48      4.22 o 
   1  10  13        7.58        7.76      4.59 o 
   2  10  13        0.13        5.37      3.39 o 
   3  10  13        3.09        8.70      3.71 o 
   4  10  13        0.38        2.44      4.90 o 
  -5  11  13        0.02        4.66      7.11 o 
  -4  11  13        7.24        9.61      7.64 o 
  -3  11  13        9.67       15.66      4.94 o 
  -2  11  13        2.37        4.54      4.55 o 
  -1  11  13        0.70       -1.29      4.84 o 
   0  11  13        0.22        2.43      4.89 o 
   1  11  13        3.43        6.50      4.44 o 
   2  11  13       10.46       14.26      6.93 o 
 -11   0  14        1.67        1.47      6.76 o 
 -10   0  14        2.87        0.58      4.71 o 
  -9   0  14        0.22        3.36      4.27 o 
  -8   0  14       34.49       34.12      4.05 o 
  -7   0  14      129.52      126.24      8.53 o 
  -6   0  14        1.69        2.60      3.94 o 
  -5   0  14      491.09      495.87      7.25 o 
  -4   0  14      138.63      145.00      3.37 o 
  -3   0  14      250.83      245.35      2.99 o 
  -2   0  14      222.05      221.71      2.69 o 
  -1   0  14       69.58       64.31      1.89 o 
   0   0  14      662.24      696.17     11.13 o 
   1   0  14        1.28        2.64      1.46 o 
   2   0  14       40.19       40.32      1.98 o 
   3   0  14      508.63      501.51      9.00 o 
   4   0  14       42.75       47.45      6.28 o 
   5   0  14      328.52      344.57      9.31 o 
   6   0  14      144.10      146.81      8.48 o 
   7   0  14        0.01        4.66      4.93 o 
   8   0  14        0.00       -0.49      5.04 o 
 -11   1  14        0.39        1.95      4.53 o 
 -10   1  14        0.12        4.21      3.35 o 
  -9   1  14        0.36        1.98      3.31 o 
  -8   1  14       10.85       13.86      2.66 o 
  -7   1  14      136.04      140.44      3.29 o 
  -6   1  14      342.72      343.35      4.94 o 
  -5   1  14       23.35       25.84      2.38 o 
  -4   1  14       44.68       46.36      1.72 o 
  -3   1  14      396.71      409.76      3.94 o 
  -2   1  14      285.82      287.96      2.57 o 
  -1   1  14      479.82      465.40      3.48 o 
   0   1  14       25.13       30.32      1.72 o 
   1   1  14       17.22       17.91      0.83 o 
   2   1  14      167.10      154.99      1.70 o 
   3   1  14      234.60      237.57      5.15 o 
   4   1  14        0.02        2.25      3.85 o 
   5   1  14       41.42       44.28      4.73 o 
   6   1  14       71.29       71.85      4.03 o 
   7   1  14       14.28       13.79      3.49 o 
   8   1  14        2.22        6.66      4.43 o 
 -10   2  14        8.40       14.54      3.21 o 
  -9   2  14        0.51        2.95      3.13 o 
  -8   2  14      186.46      223.91      4.08 o 
  -7   2  14      129.90      133.14      4.21 o 
  -6   2  14        2.25        4.12      2.24 o 
  -5   2  14       52.65       53.87      2.29 o 
  -4   2  14      116.53      107.56      2.48 o 
  -3   2  14      143.64      143.22      1.97 o 
  -2   2  14       79.24       68.61      1.69 o 
  -1   2  14        9.79       12.78      1.62 o 
   0   2  14      101.26      103.14      2.20 o 
   1   2  14        1.20       -0.20      1.70 o 
   2   2  14       16.55       10.44      3.23 o 
   3   2  14      104.48       84.49      6.95 o 
   4   2  14        6.60        5.54      2.14 o 
   5   2  14       17.74       15.58      3.92 o 
   6   2  14       14.37       12.29      3.64 o 
   7   2  14       16.96       12.95      4.17 o 
   8   2  14        7.15       12.54      5.40 o 
 -10   3  14        8.21       13.25      4.35 o 
  -9   3  14        0.01        2.02      3.94 o 
  -8   3  14       42.66       47.25      4.06 o 
  -7   3  14       14.68       13.06      3.60 o 
  -6   3  14      102.37      105.25      3.69 o 
  -5   3  14       46.29       34.54      2.03 o 
  -4   3  14       11.41       11.20      1.81 o 
  -3   3  14        0.59        2.14      1.47 o 
  -2   3  14      123.47      118.39      2.74 o 
  -1   3  14        2.33        2.22      2.01 o 
   0   3  14       38.07       30.96      1.87 o 
   1   3  14       67.37       70.41      2.41 o 
   2   3  14      129.94      129.24      4.31 o 
   3   3  14       50.05       49.50      6.10 o 
   4   3  14       80.66       84.76      4.29 o 
   5   3  14        0.31        2.58      4.48 o 
   6   3  14        1.81        3.31      3.73 o 
   7   3  14        8.90        9.25      4.36 o 
   8   3  14       36.43       40.02      5.84 o 
 -10   4  14       21.02       30.90      5.36 o 
  -9   4  14        2.91        5.76      4.21 o 
  -8   4  14        4.84        5.35      3.59 o 
  -7   4  14       43.60       39.94      3.63 o 
  -6   4  14        0.33        1.74      1.97 o 
  -5   4  14      100.81       99.88      2.09 o 
  -4   4  14        0.05        0.19      1.74 o 
  -3   4  14      169.10      162.17      2.15 o 
  -2   4  14      288.87      289.57      4.61 o 
  -1   4  14       70.17       67.53      2.94 o 
   0   4  14       64.48       69.99      2.60 o 
   1   4  14      198.37      185.55      3.60 o 
   2   4  14      154.09      148.05      4.72 o 
   3   4  14       22.84       18.64      3.37 o 
   4   4  14       20.35       18.55      3.33 o 
   5   4  14        7.19        7.84      3.54 o 
   6   4  14       46.80       46.14      4.18 o 
   7   4  14        0.50        0.82      4.10 o 
 -10   5  14        1.82        6.39      7.73 o 
  -9   5  14        1.21        2.77      3.84 o 
  -8   5  14        0.74        4.39      3.50 o 
  -7   5  14       30.20       30.07      3.48 o 
  -6   5  14        1.66        5.24      2.95 o 
  -5   5  14       20.66       19.07      2.21 o 
  -4   5  14        6.73        4.14      1.44 o 
  -3   5  14      148.00      141.31      1.80 o 
  -2   5  14      142.31      147.07      2.70 o 
  -1   5  14       86.35       88.83      2.41 o 
   0   5  14        5.23        4.59      2.44 o 
   1   5  14       25.92       28.34      2.54 o 
   2   5  14      204.17      213.00      5.14 o 
   3   5  14       12.31        9.86      2.83 o 
   4   5  14        1.32       -0.08      4.03 o 
   5   5  14       24.18       24.03      3.92 o 
   6   5  14       28.07       32.37      3.96 o 
   7   5  14        1.31        2.51      4.11 o 
  -9   6  14        1.46        7.45      3.92 o 
  -8   6  14        0.11        1.24      3.59 o 
  -7   6  14        2.51        6.11      2.77 o 
  -6   6  14        0.90        3.81      3.13 o 
  -5   6  14        3.99        1.95      1.55 o 
  -4   6  14      140.58      133.53      2.66 o 
  -3   6  14        3.99        4.94      1.22 o 
  -2   6  14      184.49      186.15      3.84 o 
  -1   6  14       22.15       20.96      2.16 o 
   0   6  14       25.18       26.57      2.12 o 
   1   6  14      130.74      127.06      2.86 o 
   2   6  14       39.45       37.35      2.28 o 
   3   6  14        8.81        7.05      2.95 o 
   4   6  14        5.69        5.12      3.07 o 
   5   6  14       14.39       13.31      3.37 o 
   6   6  14        2.29        5.61      3.79 o 
  -9   7  14        1.20        6.89      7.13 o 
  -8   7  14        0.16        3.34      3.89 o 
  -7   7  14        2.64        6.79      3.24 o 
  -6   7  14       11.23       10.66      2.98 o 
  -5   7  14        2.73        0.24      2.75 o 
  -4   7  14        8.32        8.33      3.03 o 
  -3   7  14        4.80        1.41      1.68 o 
  -2   7  14       36.97       25.40      2.96 o 
  -1   7  14       74.02       92.80      2.08 o 
   0   7  14       43.66       47.49      1.96 o 
   1   7  14        3.61        5.28      2.92 o 
   2   7  14       12.77       10.08      2.43 o 
   3   7  14       42.88       46.27      3.23 o 
   4   7  14        2.46        1.73      3.22 o 
   5   7  14        2.14        4.24      5.03 o 
   6   7  14       14.06       15.60      5.19 o 
  -8   8  14        0.06        1.71      4.58 o 
  -7   8  14        0.42        5.49      3.13 o 
  -6   8  14        1.60        3.38      2.88 o 
  -5   8  14       24.52       30.84      2.94 o 
  -4   8  14       15.10       14.49      2.70 o 
  -3   8  14        0.91        0.67      3.05 o 
  -2   8  14       76.94       80.98      4.02 o 
  -1   8  14       92.48       90.97      4.80 o 
   0   8  14       44.98       41.17      3.07 o 
   1   8  14        0.00        0.44      3.00 o 
   2   8  14       12.05       14.01      3.27 o 
   3   8  14        8.79       10.46      4.35 o 
   4   8  14       20.34       15.76      4.67 o 
   5   8  14        0.22        3.06      4.86 o 
  -7   9  14        0.37       -0.09      4.38 o 
  -6   9  14        0.01        2.42      3.01 o 
  -5   9  14       12.03       14.14      2.66 o 
  -4   9  14        0.84        4.62      3.21 o 
  -3   9  14        7.05       13.01      2.96 o 
  -2   9  14        4.57        3.39      4.54 o 
  -1   9  14        0.42        2.14      3.92 o 
   0   9  14        3.49        1.36      2.92 o 
   1   9  14        3.10        6.96      3.04 o 
   2   9  14        0.26        2.50      3.38 o 
   3   9  14        1.85        4.92      3.44 o 
   4   9  14        9.74       16.88      4.77 o 
  -5  10  14        7.55       11.62      4.44 o 
  -4  10  14        7.75        5.44      4.33 o 
  -3  10  14       12.44        9.74      4.35 o 
  -2  10  14        1.14       -1.80      4.59 o 
  -1  10  14       46.95       50.53      4.87 o 
   0  10  14        0.03        2.63      4.41 o 
   1  10  14       10.66       13.77      4.21 o 
   2  10  14        0.17        5.51      4.71 o 
   3  10  14       13.00       18.79      3.76 o 
  -4  11  14        3.66        9.16      7.61 o 
  -3  11  14        0.07        6.36      6.64 o 
  -2  11  14        0.22        4.94      4.49 o 
  -1  11  14       11.84       18.95      7.91 o 
   0  11  14        2.69        5.80      4.93 o 
   1  11  14        0.00        6.01      7.33 o 
 -10   1  15        0.00        4.04      3.37 o 
  -9   1  15       11.19       15.62      3.16 o 
  -8   1  15       15.66       16.62      2.81 o 
  -7   1  15       11.57       12.58      4.67 o 
  -6   1  15       96.11       93.15      4.89 o 
  -5   1  15       20.65       17.08      3.04 o 
  -4   1  15       20.95       21.29      1.93 o 
  -3   1  15      155.63      151.59      2.04 o 
  -2   1  15       99.89      104.53      2.29 o 
  -1   1  15        3.76        5.96      1.56 o 
   0   1  15       30.39       30.52      1.90 o 
   1   1  15       58.54       62.80      2.45 o 
   2   1  15       12.75       10.66      0.93 o 
   3   1  15        7.14        6.44      1.40 o 
   4   1  15       43.83       47.32      4.62 o 
   5   1  15        1.11        7.20      3.97 o 
   6   1  15       13.60       14.38      3.76 o 
   7   1  15        0.01        5.74      3.66 o 
 -10   2  15        3.66        6.03      4.24 o 
  -9   2  15        0.03        1.46      3.13 o 
  -8   2  15       12.25       16.42      3.89 o 
  -7   2  15       42.62       43.23      3.86 o 
  -6   2  15        8.85        7.39      2.51 o 
  -5   2  15      201.34      191.57      2.81 o 
  -4   2  15      222.04      214.10      2.85 o 
  -3   2  15       62.24       57.31      1.54 o 
  -2   2  15       78.94       77.49      1.57 o 
  -1   2  15       61.19       53.77      2.19 o 
   0   2  15       11.31       10.95      1.74 o 
   1   2  15       67.64       60.47      2.44 o 
   2   2  15       25.26       24.40      2.22 o 
   3   2  15        2.51        2.24      3.75 o 
   4   2  15      136.86      138.51      4.90 o 
   5   2  15       74.93       67.01      4.76 o 
   6   2  15        1.27       -1.03      3.99 o 
   7   2  15        1.95        2.84      3.86 o 
 -10   3  15        9.14       20.68      5.69 o 
  -9   3  15        0.01        3.25      3.72 o 
  -8   3  15        2.56        6.09      3.67 o 
  -7   3  15        1.41        6.74      3.59 o 
  -6   3  15        4.10        6.49      2.27 o 
  -5   3  15       17.90       15.35      1.88 o 
  -4   3  15      215.05      214.24      2.35 o 
  -3   3  15       49.28       56.03      1.74 o 
  -2   3  15      128.72      117.81      1.69 o 
  -1   3  15       49.88       45.04      2.23 o 
   0   3  15      132.36      131.45      2.59 o 
   1   3  15       17.44       18.87      2.07 o 
   2   3  15        0.68        0.63      2.22 o 
   3   3  15        4.00        3.59      3.54 o 
   4   3  15       20.83       16.04      4.09 o 
   5   3  15        6.93        4.48      3.54 o 
   6   3  15        0.28       -0.29      3.38 o 
   7   3  15       12.35       18.25      3.97 o 
 -10   4  15       10.38       22.03      5.38 o 
  -9   4  15        5.67       10.06      4.31 o 
  -8   4  15        2.36        4.47      3.89 o 
  -7   4  15       30.37       31.42      3.43 o 
  -6   4  15       62.59       55.49      3.55 o 
  -5   4  15        5.22        5.92      1.87 o 
  -4   4  15       30.39       24.92      1.73 o 
  -3   4  15        0.01        0.99      1.54 o 
  -2   4  15      322.91      286.90      4.72 o 
  -1   4  15       31.40       24.69      2.86 o 
   0   4  15      348.06      319.33      4.18 o 
   1   4  15        0.04        0.76      2.13 o 
   2   4  15       70.60       65.70      2.81 o 
   3   4  15       33.32       25.55      3.93 o 
   4   4  15       12.28       13.57      3.31 o 
   5   4  15        9.09       10.16      3.54 o 
   6   4  15        0.66       -0.10      4.01 o 
   7   4  15       11.08       14.62      7.08 o 
  -9   5  15        0.64        5.88      4.04 o 
  -8   5  15        1.92        4.26      3.69 o 
  -7   5  15        2.07        1.59      3.36 o 
  -6   5  15        1.68       10.94      4.08 o 
  -5   5  15       94.88      108.89      4.27 o 
  -4   5  15        1.26        3.99      1.40 o 
  -3   5  15        2.95        2.76      1.31 o 
  -2   5  15       29.91       28.76      1.16 o 
  -1   5  15       86.44       89.09      4.30 o 
   0   5  15      881.56      890.61      7.99 o 
   1   5  15        2.84        8.36      2.23 o 
   2   5  15      249.94      262.72      4.25 o 
   3   5  15        3.33        2.25      3.06 o 
   4   5  15        0.39        2.21      3.38 o 
   5   5  15        0.13        0.64      3.60 o 
   6   5  15        7.29       10.84      4.14 o 
   7   5  15        2.91       16.05      6.98 o 
  -9   6  15        0.04        0.28      5.10 o 
  -8   6  15        1.44        6.31      3.92 o 
  -7   6  15       29.01       35.30      3.68 o 
  -6   6  15       36.81       37.73      3.09 o 
  -5   6  15        3.64        3.35      2.75 o 
  -4   6  15        1.73        2.18      1.50 o 
  -3   6  15        4.64        1.45      1.56 o 
  -2   6  15       18.36       18.09      1.72 o 
  -1   6  15      165.10      183.74      7.22 o 
   0   6  15       55.35       47.63      4.12 o 
   1   6  15        4.56        7.08      2.02 o 
   2   6  15        2.15        0.77      2.46 o 
   3   6  15       26.41       29.18      3.15 o 
   4   6  15        1.85        2.89      3.11 o 
   5   6  15       15.00       15.58      3.51 o 
   6   6  15        0.00        3.84      4.57 o 
  -8   7  15        2.79        5.32      3.85 o 
  -7   7  15        0.33        6.03      3.40 o 
  -6   7  15        0.26        6.20      1.88 o 
  -5   7  15        1.73        5.74      2.49 o 
  -4   7  15        0.79        1.98      2.72 o 
  -3   7  15        0.01        0.69      1.81 o 
  -2   7  15       51.77       61.38      3.46 o 
  -1   7  15       73.24       70.33      3.77 o 
   0   7  15       16.03       16.47      2.04 o 
   1   7  15        7.01        5.15      3.13 o 
   2   7  15        9.18        9.25      2.56 o 
   3   7  15        1.78        2.53      3.55 o 
   4   7  15        0.35        0.25      3.31 o 
   5   7  15        8.49       13.67      5.35 o 
  -7   8  15        0.09        4.01      3.28 o 
  -6   8  15        2.01        3.76      3.02 o 
  -5   8  15        1.43        5.35      2.64 o 
  -4   8  15        1.01        1.59      3.10 o 
  -3   8  15       18.94       15.69      3.32 o 
  -2   8  15      121.44      137.93      3.97 o 
  -1   8  15        8.05        5.67      2.63 o 
   0   8  15        2.34        3.17      3.00 o 
   1   8  15        0.78        1.48      3.18 o 
   2   8  15        7.90        5.64      3.51 o 
   3   8  15        1.06        3.51      3.59 o 
   4   8  15       15.80       12.65      4.76 o 
   5   8  15        0.21        3.94      5.09 o 
  -6   9  15        5.12        9.04      3.35 o 
  -5   9  15       15.47       18.92      3.22 o 
  -4   9  15        0.85        2.75      3.25 o 
  -3   9  15        2.50        7.48      3.13 o 
  -2   9  15        1.66        4.25      4.37 o 
  -1   9  15        6.45        6.60      4.20 o 
   0   9  15        0.18        1.96      4.12 o 
   1   9  15        6.56        7.36      3.17 o 
   2   9  15       17.79       18.80      3.41 o 
   3   9  15        2.89        6.54      3.53 o 
   4   9  15        6.13       12.47      4.86 o 
  -5  10  15        0.12        6.35      8.00 o 
  -4  10  15       30.43       26.36      5.07 o 
  -3  10  15       24.46       31.94      7.77 o 
  -2  10  15       17.47       12.20      4.95 o 
  -1  10  15       12.30       24.21      5.01 o 
   0  10  15       21.63       25.48      4.44 o 
   1  10  15       19.02       26.29      4.89 o 
   2  10  15        4.90       13.09      4.80 o 
  -2  11  15        0.87       15.89      7.88 o 
   0  11  15        0.93        1.06      7.61 o 
 -10   0  16        6.22        8.15      6.63 o 
  -9   0  16       18.82       23.42      4.97 o 
  -8   0  16       14.21       11.73      4.22 o 
  -7   0  16        8.87       14.87      6.48 o 
  -6   0  16      907.38      921.44     13.68 o 
  -5   0  16      337.91      346.25      5.93 o 
  -4   0  16      553.80      557.54      9.41 o 
  -3   0  16      360.46      350.06      6.66 o 
  -2   0  16       34.05       34.58      3.76 o 
  -1   0  16       60.96       89.75     10.71 o 
   0   0  16      607.73      550.94      4.38 o 
   1   0  16      236.76      229.14     10.76 o 
   2   0  16      278.00      260.32      3.36 o 
   3   0  16       65.77       54.13      6.23 o 
   4   0  16       29.11       17.16      5.80 o 
   5   0  16        9.69       10.38      6.39 o 
   6   0  16        4.06        9.81      6.02 o 
   7   0  16       17.29       18.16      6.57 o 
 -10   1  16        5.94        8.64      8.83 o 
  -9   1  16        3.45        6.60      3.33 o 
  -8   1  16       54.49       60.98      3.86 o 
  -7   1  16        5.08        3.97      3.90 o 
  -6   1  16        0.15        0.92      4.38 o 
  -5   1  16      170.30      175.02      3.38 o 
  -4   1  16      262.01      259.87      2.86 o 
  -3   1  16       73.16       68.65      1.86 o 
  -2   1  16      495.01      484.02      3.63 o 
  -1   1  16       20.65       17.14      2.21 o 
   0   1  16       39.08       32.82      2.55 o 
   1   1  16      383.27      363.06      6.26 o 
   2   1  16       79.34       76.93      3.22 o 
   3   1  16        0.11        1.08      1.05 o 
   4   1  16       58.98       60.50      4.91 o 
   5   1  16       57.42       66.50      5.01 o 
   6   1  16       23.01       21.62      4.34 o 
   7   1  16        0.69        4.11      4.43 o 
 -10   2  16        2.59        5.47      7.12 o 
  -9   2  16       12.96       12.98      3.79 o 
  -8   2  16       57.80       58.51      4.63 o 
  -7   2  16       28.43       26.97      4.63 o 
  -6   2  16       69.53       65.15      4.76 o 
  -5   2  16       34.56       31.96      2.43 o 
  -4   2  16      325.66      323.34      5.29 o 
  -3   2  16       70.35       70.73      2.75 o 
  -2   2  16      266.41      256.39      3.04 o 
  -1   2  16       14.55        9.86      2.02 o 
   0   2  16       13.32        9.06      2.12 o 
   1   2  16        5.10        2.84      2.08 o 
   2   2  16       24.39       22.66      2.36 o 
   3   2  16        2.24        0.32      4.87 o 
   4   2  16       93.47       87.71      6.04 o 
   5   2  16       27.21       29.63      4.31 o 
   6   2  16        6.22       10.20      4.12 o 
   7   2  16        0.16        7.53      7.87 o 
 -10   3  16       11.72       14.33      7.88 o 
  -9   3  16        0.15        3.46      3.79 o 
  -8   3  16        0.63        6.68      3.74 o 
  -7   3  16       37.20       40.08      4.33 o 
  -6   3  16       37.02       33.13      3.45 o 
  -5   3  16       87.64       87.28      2.72 o 
  -4   3  16      101.34      103.19      2.01 o 
  -3   3  16      130.69      121.79      2.28 o 
  -2   3  16        5.95        4.82      1.74 o 
  -1   3  16       15.12       12.17      2.08 o 
   0   3  16      111.58      110.21      2.89 o 
   1   3  16      140.14      137.00      3.16 o 
   2   3  16      188.06      185.46      3.54 o 
   3   3  16       14.82       14.57      3.73 o 
   4   3  16        2.57        3.80      4.18 o 
   5   3  16       41.96       48.43      4.08 o 
   6   3  16        5.43        8.72      4.25 o 
   7   3  16        0.02       -3.43      7.77 o 
  -9   4  16       23.95       28.65      4.37 o 
  -8   4  16        9.55       16.69      4.24 o 
  -7   4  16       14.32        9.77      3.53 o 
  -6   4  16        0.01       -1.12      2.47 o 
  -5   4  16       62.51       53.63      2.06 o 
  -4   4  16        0.00        0.83      1.47 o 
  -3   4  16       41.38       42.88      1.66 o 
  -2   4  16        5.72        2.55      2.44 o 
  -1   4  16       52.30       47.94      2.68 o 
   0   4  16        1.74        2.32      2.37 o 
   1   4  16       42.55       44.85      2.78 o 
   2   4  16       15.91       14.64      2.73 o 
   3   4  16       99.38      103.81      6.12 o 
   4   4  16       18.14       22.37      3.38 o 
   5   4  16        4.77        5.72      3.65 o 
   6   4  16        0.16        1.08      4.01 o 
  -9   5  16        0.02        5.79      4.36 o 
  -8   5  16        5.73        6.23      3.59 o 
  -7   5  16        5.60        5.68      3.75 o 
  -6   5  16       31.92       30.25      3.23 o 
  -5   5  16        5.89        4.86      2.77 o 
  -4   5  16        0.57        0.56      2.59 o 
  -3   5  16        4.25        5.66      2.01 o 
  -2   5  16        6.60        5.16      2.37 o 
  -1   5  16       34.81       27.10      3.63 o 
   0   5  16       14.69       17.00      2.77 o 
   1   5  16       95.26       85.34      3.11 o 
   2   5  16       20.76       21.16      3.01 o 
   3   5  16        0.64        1.32      2.97 o 
   4   5  16       34.19       32.80      3.51 o 
   5   5  16        8.13        9.52      3.63 o 
   6   5  16        3.06        3.32      4.41 o 
  -8   6  16        0.17        2.29      3.88 o 
  -7   6  16        2.20        4.67      3.80 o 
  -6   6  16        1.23        5.07      3.13 o 
  -5   6  16       21.82       22.45      2.89 o 
  -4   6  16        1.36        4.04      2.63 o 
  -3   6  16        1.74        0.99      1.64 o 
  -2   6  16      119.92      106.54      2.51 o 
  -1   6  16        4.11       10.28      7.92 o 
   0   6  16      130.57      130.16      9.29 o 
   1   6  16        0.41        2.83      2.29 o 
   2   6  16        9.09       10.50      2.49 o 
   3   6  16        9.68        8.28      3.23 o 
   4   6  16        6.19        0.40      3.60 o 
   5   6  16        0.53        1.35      3.89 o 
   6   6  16        5.04        5.44      7.04 o 
  -8   7  16        0.06       -0.72      5.09 o 
  -7   7  16        3.37       13.11      4.80 o 
  -6   7  16        0.21        7.41      3.28 o 
  -5   7  16        3.44        3.36      2.95 o 
  -4   7  16        2.64        1.67      2.79 o 
  -3   7  16        6.88        5.26      3.49 o 
  -2   7  16       54.02       55.44      2.74 o 
  -1   7  16        1.56        2.48      2.91 o 
   0   7  16       67.32       66.01      3.50 o 
   1   7  16       24.73       22.28      2.48 o 
   2   7  16        0.07        0.66      2.80 o 
   3   7  16        5.91        9.14      2.85 o 
   4   7  16       12.05       14.11      3.47 o 
   5   7  16       17.22       19.58      4.09 o 
  -7   8  16        0.01        2.02      4.76 o 
  -6   8  16        0.15        3.42      3.29 o 
  -5   8  16        0.23        2.66      2.99 o 
  -4   8  16        1.71        5.44      4.24 o 
  -3   8  16        0.17       -0.82      3.21 o 
  -2   8  16        4.11        1.97      4.15 o 
  -1   8  16       11.21        9.63      2.86 o 
   0   8  16       11.54       12.61      3.03 o 
   1   8  16       20.07       19.98      3.34 o 
   2   8  16        7.78        8.09      3.58 o 
   3   8  16        0.06        2.06      3.71 o 
   4   8  16        0.10        4.38      4.80 o 
  -6   9  16        0.33        5.00      4.43 o 
  -5   9  16        4.50        5.63      3.23 o 
  -4   9  16        4.59        6.62      3.41 o 
  -3   9  16        0.82        3.56      4.59 o 
  -2   9  16        3.53        6.25      4.64 o 
  -1   9  16        1.04        2.72      4.64 o 
   0   9  16        5.68       11.62      4.39 o 
   1   9  16        0.08       -0.17      4.05 o 
   2   9  16        2.32        3.06      3.62 o 
   3   9  16        6.91       14.22      4.18 o 
  -4  10  16        6.96       13.20      8.08 o 
  -3  10  16        6.88       12.17      5.18 o 
  -2  10  16        4.22        4.64      4.99 o 
  -1  10  16        1.22        2.22      4.57 o 
   0  10  16        0.10        5.18      4.77 o 
   1  10  16        3.46        5.26      4.66 o 
 -10   1  17        3.14        5.29      6.75 o 
  -9   1  17        0.43        6.64      4.23 o 
  -8   1  17        8.50        9.08      4.99 o 
  -7   1  17        0.58        1.62      4.50 o 
  -6   1  17        7.58       10.25      4.78 o 
  -5   1  17       47.50       50.45      2.45 o 
  -4   1  17      421.00      438.50      5.94 o 
  -3   1  17      127.86      129.50      2.55 o 
  -2   1  17       37.81       47.79      3.68 o 
  -1   1  17        5.58        4.11      2.11 o 
   0   1  17        1.39        1.25      2.02 o 
   1   1  17       41.93       38.56      3.72 o 
   2   1  17       34.86       28.45      2.28 o 
   3   1  17       14.10       13.12      2.92 o 
   4   1  17       45.08       40.36      4.86 o 
   5   1  17        4.17       10.03      4.75 o 
   6   1  17       17.52       14.22      4.40 o 
  -9   2  17        0.16        4.01      3.94 o 
  -8   2  17        1.09        2.00      3.85 o 
  -7   2  17        1.87        4.37      4.77 o 
  -6   2  17       15.22       13.77      3.02 o 
  -5   2  17        0.30        0.86      2.10 o 
  -4   2  17      133.48      119.81      2.97 o 
  -3   2  17       63.79       63.89      2.10 o 
  -2   2  17       42.39       44.93      2.92 o 
  -1   2  17       85.14       75.29      2.67 o 
   0   2  17        2.37        3.00      2.09 o 
   1   2  17      111.12       98.14      2.86 o 
   2   2  17       36.82       30.88      2.51 o 
   3   2  17        8.98       11.01      3.47 o 
   4   2  17       15.39       13.37      4.44 o 
   5   2  17        0.01        1.62      6.37 o 
   6   2  17        7.00        5.36      4.18 o 
  -9   3  17        3.73       12.16      4.18 o 
  -8   3  17       16.68       20.28      3.89 o 
  -7   3  17        9.87       14.75      3.47 o 
  -6   3  17        0.79        0.53      2.70 o 
  -5   3  17       36.30       33.84      2.76 o 
  -4   3  17       53.52       46.68      1.92 o 
  -3   3  17       46.62       40.84      1.73 o 
  -2   3  17      172.92      171.21      2.78 o 
  -1   3  17       22.75       24.00      2.50 o 
   0   3  17        6.25        3.31      2.31 o 
   1   3  17        1.85        2.75      2.20 o 
   2   3  17        7.47        6.23      2.52 o 
   3   3  17        6.27        4.64      2.69 o 
   4   3  17       73.70       74.03      4.89 o 
   5   3  17        6.00        9.42      4.01 o 
   6   3  17        0.13        3.27      3.99 o 
  -9   4  17        4.41        9.00      4.37 o 
  -8   4  17        2.11        5.70      4.04 o 
  -7   4  17        7.54        9.26      2.77 o 
  -6   4  17       20.29       19.50      2.92 o 
  -5   4  17       34.08       43.42      2.64 o 
  -4   4  17       42.49       44.36      3.11 o 
  -3   4  17       69.93       65.28      2.45 o 
  -2   4  17       22.60       18.57      2.37 o 
  -1   4  17       71.94       64.65      2.84 o 
   0   4  17       47.85       43.44      2.85 o 
   1   4  17       22.21       17.00      2.61 o 
   2   4  17       37.25       33.96      2.94 o 
   3   4  17       16.95       17.95      3.00 o 
   4   4  17       15.88       15.78      3.58 o 
   5   4  17       22.06       17.06      3.84 o 
   6   4  17        6.12       13.98      6.71 o 
  -9   5  17        0.11       13.53      7.58 o 
  -8   5  17        2.47        6.20      3.83 o 
  -7   5  17        7.36       12.30      3.78 o 
  -6   5  17        0.18       11.13      5.81 o 
  -5   5  17       28.16       30.53      3.27 o 
  -4   5  17        4.61        3.94      2.93 o 
  -3   5  17       71.34       69.86      3.28 o 
  -2   5  17      156.39      154.09      4.16 o 
  -1   5  17      133.36      132.64      4.74 o 
   0   5  17        9.07        6.30      2.65 o 
   1   5  17       14.15       14.57      2.72 o 
   2   5  17       37.51       41.65      3.19 o 
   3   5  17        1.58        3.81      2.82 o 
   4   5  17       21.30       22.25      3.88 o 
   5   5  17       69.15       74.76      5.95 o 
  -8   6  17        2.25        4.91      4.93 o 
  -7   6  17        7.00       12.13      3.89 o 
  -6   6  17        4.74        0.13      4.24 o 
  -5   6  17       29.05       35.93      3.33 o 
  -4   6  17       93.60       98.74      3.48 o 
  -3   6  17       15.58       13.28      3.40 o 
  -2   6  17       34.74       35.25      3.43 o 
  -1   6  17       34.55       29.74      4.35 o 
   0   6  17      109.00      117.52      4.09 o 
   1   6  17       32.44       32.62      2.63 o 
   2   6  17        0.11        1.00      2.61 o 
   3   6  17        2.63        7.41      2.82 o 
   4   6  17        5.98       10.89      3.81 o 
   5   6  17        0.16        4.45      4.85 o 
  -7   7  17        1.99       12.74      5.75 o 
  -6   7  17        3.28        7.01      3.23 o 
  -5   7  17        0.00        5.41      3.17 o 
  -4   7  17        4.06        3.15      3.28 o 
  -3   7  17       34.30       35.23      3.45 o 
  -2   7  17        5.98        3.91      2.48 o 
  -1   7  17        4.41        5.32      2.94 o 
   0   7  17       24.74       25.74      3.21 o 
   1   7  17       28.30       25.06      3.44 o 
   2   7  17        8.85       10.71      3.53 o 
   3   7  17        7.42       12.36      3.84 o 
   4   7  17       19.01       21.30      5.61 o 
  -6   8  17        0.29        5.83      3.78 o 
  -5   8  17        0.01        2.48      2.96 o 
  -4   8  17        0.06        3.68      5.98 o 
  -3   8  17        7.32        9.62      3.42 o 
  -2   8  17        8.04       11.25      4.62 o 
  -1   8  17        6.86        7.60      4.24 o 
   0   8  17       14.27       20.96      3.47 o 
   1   8  17        7.20        9.02      3.42 o 
   2   8  17        4.35       10.87      3.61 o 
   3   8  17        7.34       10.96      3.96 o 
  -5   9  17        0.07        6.69      6.24 o 
  -4   9  17        9.62       12.19      4.73 o 
  -3   9  17        4.60        7.08      7.94 o 
  -2   9  17        0.04        5.56      4.64 o 
  -1   9  17        0.19        3.79      4.40 o 
   0   9  17        2.05        6.86      4.49 o 
   1   9  17        0.01        6.59      4.78 o 
   2   9  17        3.76        9.44      5.34 o 
  -2  10  17       11.65       15.49      6.37 o 
  -1  10  17        1.65        2.12      4.53 o 
   0  10  17       11.73       18.66      6.79 o 
  -9   0  18        7.15       11.70      7.29 o 
  -8   0  18        0.65        0.22      7.03 o 
  -7   0  18       11.13       11.88      6.96 o 
  -6   0  18       38.23       35.00      4.15 o 
  -5   0  18        4.38        9.53      4.14 o 
  -4   0  18      123.17      136.89      3.66 o 
  -3   0  18       44.19       31.99      4.25 o 
  -2   0  18        1.87       -3.11      4.61 o 
  -1   0  18      975.10      943.60     11.93 o 
   0   0  18      199.67      203.75     10.82 o 
   1   0  18       18.06       15.07      1.78 o 
   2   0  18        2.82       -3.09      5.30 o 
   3   0  18       17.45       11.76      5.76 o 
   4   0  18        2.99        1.33      6.80 o 
   5   0  18        0.04        5.70      6.81 o 
   6   0  18       15.51       23.52      7.59 o 
  -9   1  18        2.28        5.43      7.15 o 
  -8   1  18        2.43       10.52      5.37 o 
  -7   1  18        0.17        8.07      7.36 o 
  -6   1  18      160.99      153.35      3.74 o 
  -5   1  18       93.95       96.88      3.43 o 
  -4   1  18       37.26       34.96      2.27 o 
  -3   1  18        8.84        1.84      2.74 o 
  -2   1  18        2.79        6.42      3.96 o 
  -1   1  18       10.92       12.42      2.25 o 
   0   1  18      291.04      277.11      4.30 o 
   1   1  18      156.10      159.66      3.19 o 
   2   1  18        0.32        3.08      2.15 o 
   3   1  18       42.10       43.26      4.27 o 
   4   1  18       43.60       44.45      4.68 o 
   5   1  18        1.78        8.98      5.68 o 
   6   1  18        0.66        0.72      7.99 o 
  -9   2  18        0.25        3.37      5.11 o 
  -8   2  18       31.17       30.61      5.11 o 
  -7   2  18       38.59       31.77      6.37 o 
  -6   2  18       24.31       22.34      2.85 o 
  -5   2  18       12.89       10.85      2.71 o 
  -4   2  18       60.68       64.78      2.93 o 
  -3   2  18        1.56        3.27      1.61 o 
  -2   2  18       27.48       24.39      2.16 o 
  -1   2  18       54.52       59.03      2.71 o 
   0   2  18       27.73       24.43      2.39 o 
   1   2  18        9.02        8.64      2.22 o 
   2   2  18       35.42       32.30      2.51 o 
   3   2  18       78.55       72.84      2.99 o 
   4   2  18        3.33       -1.11      4.20 o 
   5   2  18       34.65       34.53      5.32 o 
   6   2  18        5.67        1.20      8.04 o 
  -9   3  18        1.12        4.88      4.95 o 
  -8   3  18        1.24        8.55      4.88 o 
  -7   3  18        0.06        3.30      3.18 o 
  -6   3  18        3.64        2.79      2.66 o 
  -5   3  18        9.25        8.43      2.68 o 
  -4   3  18        2.52        5.96      2.29 o 
  -3   3  18       50.40       49.08      2.46 o 
  -2   3  18        3.03        3.62      2.20 o 
  -1   3  18        0.00       -1.27      3.32 o 
   0   3  18       16.17       10.31      2.44 o 
   1   3  18       18.06       18.03      2.51 o 
   2   3  18       27.69       25.52      2.96 o 
   3   3  18       17.82       14.29      2.82 o 
   4   3  18       81.97       83.95     10.21 o 
   5   3  18        1.18        6.64      3.94 o 
   6   3  18       19.64       23.76      7.30 o 
  -8   4  18        1.31        1.91      4.32 o 
  -7   4  18        0.01        2.01      3.66 o 
  -6   4  18       11.92       12.20      2.78 o 
  -5   4  18       18.82       22.34      3.51 o 
  -4   4  18       19.55       19.87      2.30 o 
  -3   4  18       10.35       10.32      2.19 o 
  -2   4  18       35.17       24.81      2.81 o 
  -1   4  18        3.35        2.25      2.55 o 
   0   4  18       91.22       97.61      3.17 o 
   1   4  18       13.80       11.42      2.61 o 
   2   4  18       16.98       12.13      2.74 o 
   3   4  18       35.81       33.91      3.17 o 
   4   4  18        3.81        4.54      3.68 o 
   5   4  18        3.30        9.35      4.46 o 
  -8   5  18        3.55        9.57      4.15 o 
  -7   5  18        4.82       10.89      4.66 o 
  -6   5  18       12.23       15.21      3.46 o 
  -5   5  18        0.01        4.67      3.14 o 
  -4   5  18        0.70        2.86      2.11 o 
  -3   5  18       40.33       37.36      2.27 o 
  -2   5  18        2.10        0.72      2.71 o 
  -1   5  18       15.13        9.77      2.62 o 
   0   5  18        9.08        9.76      2.75 o 
   1   5  18        7.86       10.22      2.76 o 
   2   5  18        1.27        2.29      2.98 o 
   3   5  18       82.22       93.47      3.41 o 
   4   5  18        3.20        5.14      3.62 o 
   5   5  18       16.88       29.44      6.18 o 
  -7   6  18        2.31        2.01      4.56 o 
  -6   6  18        0.12        3.33      4.15 o 
  -5   6  18        4.65        9.33      3.26 o 
  -4   6  18        9.96        8.63      3.15 o 
  -3   6  18       20.91       17.28      3.67 o 
  -2   6  18        2.67        4.35      3.23 o 
  -1   6  18        0.57       -2.35      6.44 o 
   0   6  18        3.75        4.04      2.67 o 
   1   6  18       36.25       37.39      3.37 o 
   2   6  18       16.91       18.88      2.81 o 
   3   6  18        2.33        6.25      3.00 o 
   4   6  18        1.08        6.68      3.59 o 
  -7   7  18        1.32        7.73      5.26 o 
  -6   7  18        0.26        4.56      3.82 o 
  -5   7  18        0.13        4.81      3.21 o 
  -4   7  18       21.14       22.33      3.29 o 
  -3   7  18        4.54        5.92      3.97 o 
  -2   7  18        1.81        4.89      4.26 o 
  -1   7  18        4.31        5.87      3.15 o 
   0   7  18        2.34        1.67      3.25 o 
   1   7  18        5.97        7.01      3.38 o 
   2   7  18       21.51       23.83      3.85 o 
   3   7  18       10.04       13.51      3.98 o 
  -6   8  18        2.08        3.97      4.81 o 
  -5   8  18        5.54       10.07      3.76 o 
  -4   8  18        1.05        4.28      4.68 o 
  -3   8  18        0.00        2.47      4.15 o 
  -2   8  18        0.04        2.87      6.12 o 
  -1   8  18       16.23       11.57      4.78 o 
   0   8  18        1.53        3.36      5.01 o 
   1   8  18        6.25        8.20      3.60 o 
   2   8  18        0.79        6.07      3.92 o 
  -4   9  18        1.60       -3.07      6.26 o 
  -2   9  18        0.97        1.39      5.65 o 
  -1   9  18        5.79        8.67      4.72 o 
   0   9  18        8.93       16.55      5.22 o 
   1   9  18        1.10        6.48      7.08 o 
  -8   1  19        2.15        4.64      4.77 o 
  -7   1  19        0.59        0.79      3.44 o 
  -6   1  19       35.80       37.38      3.03 o 
  -5   1  19       16.34        7.89      2.89 o 
  -4   1  19        2.35        2.72      2.73 o 
  -3   1  19        1.17       -1.01      2.75 o 
  -2   1  19       40.52       36.96      2.86 o 
  -1   1  19       28.01       29.44      4.38 o 
   0   1  19       11.76       12.33      2.27 o 
   1   1  19       45.80       35.81      2.39 o 
   2   1  19       15.17       10.70      3.94 o 
   3   1  19       25.49       25.15      4.58 o 
   4   1  19        3.84        9.20      5.00 o 
   5   1  19       12.14       16.92      5.46 o 
  -8   2  19        8.61        7.89      5.34 o 
  -7   2  19       14.17       15.49      3.59 o 
  -6   2  19       25.54       27.73      3.02 o 
  -5   2  19       24.24       20.34      2.91 o 
  -4   2  19        1.08        3.39      2.71 o 
  -3   2  19        9.09       15.28      4.21 o 
  -2   2  19       92.79       95.32      2.89 o 
  -1   2  19        9.70        9.60      2.50 o 
   0   2  19       43.22       33.85      2.63 o 
   1   2  19       30.11       24.89      2.47 o 
   2   2  19        0.05        4.78      2.37 o 
   3   2  19        0.17        1.26      4.48 o 
   4   2  19        0.46        3.39      4.54 o 
   5   2  19        3.71        7.10      5.28 o 
  -8   3  19        7.35       13.81      3.66 o 
  -7   3  19       15.14       22.23      3.53 o 
  -6   3  19        5.12        3.89      2.86 o 
  -5   3  19        0.36        1.51      2.61 o 
  -4   3  19        0.20        1.02      2.79 o 
  -3   3  19       37.83       34.39      2.49 o 
  -2   3  19       26.80       25.27      2.48 o 
  -1   3  19       65.58       66.14      2.97 o 
   0   3  19        9.26       10.25      2.49 o 
   1   3  19        8.54        8.07      2.50 o 
   2   3  19        7.11        7.45      2.74 o 
   3   3  19       14.62       12.93      4.18 o 
   4   3  19        1.33        3.56      4.87 o 
   5   3  19        1.71        8.73      7.37 o 
  -8   4  19        3.79       10.28      4.84 o 
  -7   4  19        4.38        4.71      4.61 o 
  -6   4  19        1.44        5.77      2.65 o 
  -5   4  19       11.23       14.21      2.46 o 
  -4   4  19       63.10       67.88      2.66 o 
  -3   4  19        9.12        9.93      2.26 o 
  -2   4  19        0.34        1.78      2.48 o 
  -1   4  19        2.32        0.76      2.64 o 
   0   4  19        2.59        4.26      2.65 o 
   1   4  19        2.39        5.58      2.77 o 
   2   4  19       34.14       33.17      3.01 o 
   3   4  19        0.03        3.16      3.45 o 
   4   4  19        3.58        4.48      4.05 o 
   5   4  19        4.75        8.68      7.45 o 
  -7   5  19        2.74        8.84      5.43 o 
  -6   5  19        0.04        1.95      4.16 o 
  -5   5  19        7.74       13.06      3.32 o 
  -4   5  19       19.18       13.52      3.10 o 
  -3   5  19        0.22        0.31      2.33 o 
  -2   5  19        5.25        5.29      2.53 o 
  -1   5  19        9.04        8.93      2.71 o 
   0   5  19      138.65      132.94      5.84 o 
   1   5  19       87.07       86.93      3.59 o 
   2   5  19       49.03       46.74      3.35 o 
   3   5  19       23.30       21.72      2.96 o 
   4   5  19        9.95       11.79      4.92 o 
  -7   6  19        0.09        5.98      5.33 o 
  -6   6  19       15.87       20.14      3.59 o 
  -5   6  19       15.52       19.16      3.49 o 
  -4   6  19        8.73        7.47      3.37 o 
  -3   6  19       12.69        6.21      3.69 o 
  -2   6  19       30.04       32.70      7.34 o 
  -1   6  19       56.10       60.53      5.39 o 
   0   6  19        1.19       -1.66      4.32 o 
   1   6  19       11.45       13.53      3.33 o 
   2   6  19        7.66       10.11      3.55 o 
   3   6  19        0.02        4.11      3.76 o 
  -6   7  19        1.79       10.61      4.11 o 
  -5   7  19        3.51        5.72      3.39 o 
  -4   7  19       13.85       17.63      5.64 o 
  -3   7  19        1.45        1.56      4.34 o 
  -2   7  19        6.26        9.05      4.31 o 
  -1   7  19       11.82       11.08      3.24 o 
   0   7  19        5.36        5.64      3.53 o 
   1   7  19        3.68        5.50      3.48 o 
   2   7  19        0.17       -0.11      3.74 o 
  -5   8  19        0.38        4.65      4.61 o 
  -4   8  19        0.37        9.16      4.57 o 
  -3   8  19        1.32        1.68      3.75 o 
  -2   8  19        0.77        0.85      4.75 o 
  -1   8  19        3.76        6.20      4.78 o 
   0   8  19        2.44        7.60      4.72 o 
   1   8  19        1.11        0.87      6.42 o 
  -7   0  20        1.47        9.00      4.62 o 
  -6   0  20       37.00       35.39      4.65 o 
  -5   0  20        0.90        3.41      4.39 o 
  -4   0  20       38.55       35.57      4.23 o 
  -3   0  20        1.25       -0.07      4.09 o 
  -2   0  20       98.23       99.66      6.08 o 
  -1   0  20       26.45       25.44      5.44 o 
   0   0  20       24.25       19.00      5.99 o 
   1   0  20       91.73       80.32      6.57 o 
   2   0  20        0.00       -1.34      6.25 o 
   3   0  20        8.73        8.60      6.18 o 
   4   0  20        0.87        8.32      6.78 o 
  -8   1  20        0.36        2.70      5.92 o 
  -7   1  20        0.29        5.46      3.20 o 
  -6   1  20        1.18        1.82      3.08 o 
  -5   1  20        0.16        1.64      2.94 o 
  -4   1  20       73.05       71.89      3.36 o 
  -3   1  20       36.43       37.78      2.99 o 
  -2   1  20        2.80        2.67      3.18 o 
  -1   1  20      112.72      117.09      5.65 o 
   0   1  20       42.16       40.28      4.07 o 
   1   1  20       10.58       12.85      4.00 o 
   2   1  20       26.65       29.95      7.11 o 
   3   1  20       41.10       50.09      5.23 o 
   4   1  20        0.14        2.00      4.63 o 
   5   1  20        2.81        5.19      6.88 o 
  -8   2  20        0.34        2.01      5.81 o 
  -7   2  20        0.63        3.97      3.14 o 
  -6   2  20       20.16       20.11      3.18 o 
  -5   2  20        0.33       -0.47      2.98 o 
  -4   2  20      129.19      127.81      3.76 o 
  -3   2  20       23.04       22.58      3.13 o 
  -2   2  20      308.32      333.38      4.23 o 
  -1   2  20       49.77       46.75      3.55 o 
   0   2  20       15.79       14.06      2.50 o 
   1   2  20        1.26       -0.60      3.71 o 
   2   2  20       76.39       79.85      4.99 o 
   3   2  20        0.01        2.92      4.60 o 
   4   2  20        6.94        5.37      4.81 o 
  -7   3  20        8.33       16.66      3.37 o 
  -6   3  20        2.94        3.63      3.02 o 
  -5   3  20       16.96       15.08      3.04 o 
  -4   3  20       55.45       57.84      3.85 o 
  -3   3  20       32.22       37.88      2.55 o 
  -2   3  20       12.36       15.16      2.52 o 
  -1   3  20       11.68        9.10      2.70 o 
   0   3  20        1.67        4.47      2.55 o 
   1   3  20       14.31       16.55      2.80 o 
   2   3  20       15.27       12.53      4.29 o 
   3   3  20        9.17        7.75      4.51 o 
   4   3  20        9.77        7.36      6.40 o 
  -7   4  20        0.64        3.37      4.04 o 
  -6   4  20        1.38        5.69      4.07 o 
  -5   4  20       19.44       23.02      2.95 o 
  -4   4  20       16.26       20.15      2.43 o 
  -3   4  20        0.35        2.27      2.53 o 
  -2   4  20        0.81        2.45      3.11 o 
  -1   4  20        5.78        1.34      2.66 o 
   0   4  20        0.38        2.14      2.78 o 
   1   4  20       52.29       59.63      3.30 o 
   2   4  20        8.18        8.58      2.94 o 
   3   4  20       12.11       17.59      5.21 o 
   4   4  20        0.12        4.23      4.98 o 
  -7   5  20        2.29        4.29      5.51 o 
  -6   5  20        0.13        0.75      5.04 o 
  -5   5  20        0.23        8.49      3.47 o 
  -4   5  20       20.58       20.81      3.44 o 
  -3   5  20        2.19        3.34      3.42 o 
  -2   5  20        2.18       -0.88      4.08 o 
  -1   5  20        4.40        3.72      2.85 o 
   0   5  20        1.30        5.35      2.84 o 
   1   5  20        4.19        7.61      3.02 o 
   2   5  20        4.74        7.68      3.15 o 
   3   5  20        1.97        4.28      4.43 o 
  -6   6  20        2.57        5.29      6.08 o 
  -5   6  20        9.69       14.60      3.65 o 
  -4   6  20        0.41        2.24      3.31 o 
  -3   6  20        1.05        5.06      7.54 o 
  -2   6  20        0.75        0.62      6.99 o 
  -1   6  20        1.92        6.13      5.38 o 
   0   6  20        0.94       -1.09      4.12 o 
   1   6  20       13.91       14.26      3.66 o 
   2   6  20        1.79        3.05      4.14 o 
  -5   7  20        0.79        4.14      4.22 o 
  -4   7  20        0.56        2.03      4.99 o 
  -3   7  20        1.16        5.36      4.02 o 
  -2   7  20        5.26        4.05      5.18 o 
  -1   7  20        5.30        6.30      4.86 o 
   0   7  20        3.54        7.01      3.54 o 
   1   7  20        4.43        4.22      4.26 o 
  -3   8  20        2.37        3.81      7.45 o 
  -2   8  20       10.01        9.43      7.22 o 
  -1   8  20        2.63        8.17      6.40 o 
  -8   1  21        0.15        6.21      4.56 o 
  -7   1  21        1.37        6.83      3.56 o 
  -6   1  21        0.40        4.11      3.07 o 
  -5   1  21       17.18       16.90      3.16 o 
  -4   1  21        0.01        1.04      3.01 o 
  -3   1  21       48.27       49.75      3.23 o 
  -2   1  21       19.95       14.98      4.07 o 
  -1   1  21       13.12       18.09      6.01 o 
   0   1  21       29.78       25.80      4.46 o 
   1   1  21        7.60        5.81      4.26 o 
   2   1  21       21.21       23.11      4.60 o 
   3   1  21        3.56        7.30      4.80 o 
   4   1  21        2.14        6.12      7.64 o 
  -7   2  21        1.03        3.67      3.30 o 
  -6   2  21        4.77        7.33      3.27 o 
  -5   2  21        0.05        4.00      2.93 o 
  -4   2  21       23.95       31.13      3.30 o 
  -3   2  21       35.20       33.60      3.26 o 
  -2   2  21       18.52       26.17      5.05 o 
  -1   2  21        7.90        8.50      3.90 o 
   0   2  21        3.63        3.00      4.80 o 
   1   2  21        5.28        6.06      4.19 o 
   2   2  21        5.76        8.56      4.80 o 
   3   2  21        3.91        4.30      4.89 o 
   4   2  21        4.49        9.43      7.66 o 
  -7   3  21        0.29       -1.21      4.86 o 
  -6   3  21        3.61        6.49      3.19 o 
  -5   3  21        2.74        5.04      3.00 o 
  -4   3  21       10.16       10.23      2.89 o 
  -3   3  21        4.70       11.78      3.23 o 
  -2   3  21       22.27       21.09      2.77 o 
  -1   3  21        6.92        5.71      2.75 o 
   0   3  21        1.35        0.39      3.99 o 
   1   3  21        3.36        6.33      4.34 o 
   2   3  21        0.85        6.00      4.62 o 
   3   3  21        1.47        7.75      6.79 o 
  -6   4  21        2.66        3.86      3.84 o 
  -5   4  21        2.28        8.09      3.93 o 
  -4   4  21        8.56       15.74      4.97 o 
  -3   4  21       33.43       41.37      3.71 o 
  -2   4  21        6.32        7.30      2.91 o 
  -1   4  21        3.30        3.35      2.96 o 
   0   4  21       17.41       13.31      2.82 o 
   1   4  21        1.26        6.28      5.82 o 
   2   4  21       33.26       40.13      4.64 o 
   3   4  21        0.76        5.87      6.24 o 
  -6   5  21        1.50        2.39      5.53 o 
  -5   5  21        0.01        1.35      4.06 o 
  -4   5  21        6.28       12.45      3.32 o 
  -3   5  21        6.37        7.49      3.62 o 
  -2   5  21       20.04       20.50      4.17 o 
  -1   5  21       42.08       39.66      4.39 o 
   0   5  21        6.75        4.38      5.14 o 
   1   5  21       53.58       54.05      4.22 o 
  -5   6  21        0.99        5.33      4.80 o 
  -4   6  21        4.60       12.95      4.83 o 
  -3   6  21        2.07        6.90      4.36 o 
  -2   6  21        8.50       13.09      9.71 o 
  -1   6  21        0.26        2.77      4.08 o 
   0   6  21        0.01       -0.51      5.27 o 
   1   6  21        0.52        3.14      4.12 o 
  -2   7  21        3.10       -3.01      6.82 o 
  -1   7  21        0.70        2.08      6.28 o 
  -7   0  22       20.80       20.91      6.40 o 
  -6   0  22        7.12        7.22      4.38 o 
  -5   0  22        3.70        4.16      4.13 o 
  -4   0  22        5.54        5.17      4.68 o 
  -3   0  22       37.81       40.81      4.86 o 
  -2   0  22        5.25        8.17      5.77 o 
  -1   0  22        7.91       20.49      6.60 o 
   0   0  22       36.13       34.20      5.97 o 
   1   0  22       12.36       15.30      6.84 o 
   2   0  22        2.31        8.78      6.23 o 
   3   0  22       31.28       59.01      8.17 o 
  -7   1  22        3.72        8.75      4.44 o 
  -6   1  22       16.91       21.05      3.36 o 
  -5   1  22        0.38        0.99      3.19 o 
  -4   1  22        1.38        3.28      3.00 o 
  -3   1  22        0.47        0.76      2.99 o 
  -2   1  22        9.14       10.06      4.28 o 
  -1   1  22        0.15        1.26      4.15 o 
   0   1  22       12.15       17.16      4.60 o 
   1   1  22       13.35       15.96      4.83 o 
   2   1  22       13.14       20.61      6.54 o 
   3   1  22        1.45        7.97      6.64 o 
  -7   2  22        0.86        8.18      5.95 o 
  -6   2  22        3.51        6.39      3.17 o 
  -5   2  22        2.46        4.30      3.12 o 
  -4   2  22       16.94       18.59      3.19 o 
  -3   2  22        5.88       10.11      3.43 o 
  -2   2  22        1.61        4.17      3.84 o 
  -1   2  22        0.07        4.52      4.24 o 
   0   2  22        1.42        0.67      4.09 o 
   1   2  22        4.79        8.05      4.60 o 
   2   2  22        3.41        6.82      4.79 o 
   3   2  22        0.33        3.36      6.80 o 
  -6   3  22        0.85       -0.72      5.14 o 
  -5   3  22        3.04        5.35      3.31 o 
  -4   3  22       21.21       27.28      3.62 o 
  -3   3  22       14.95       23.25      5.40 o 
  -2   3  22       26.28       27.96      4.60 o 
  -1   3  22       10.08       13.04      4.21 o 
   0   3  22        0.46        2.05      4.49 o 
   1   3  22       23.42       27.50      4.59 o 
   2   3  22        4.29       10.11      6.47 o 
  -5   4  22       18.07       27.58      4.63 o 
  -4   4  22        0.49        8.12      4.13 o 
  -3   4  22        1.96        6.66      3.64 o 
  -2   4  22        3.38        5.18      5.30 o 
  -1   4  22       15.53       16.82      4.52 o 
   0   4  22       10.67       12.46      4.55 o 
   1   4  22        1.27        3.36      5.84 o 
   2   4  22        8.88       15.17      6.59 o 
  -5   5  22        6.03       22.11      8.82 o 
  -4   5  22        3.86       15.50      4.86 o 
  -3   5  22        4.53        9.21      3.79 o 
  -2   5  22        0.01        2.62      4.24 o 
  -1   5  22       12.62       13.10      4.19 o 
  -3   6  22        2.13        7.76      6.42 o 
  -6   1  23        1.29        2.19      4.67 o 
  -5   1  23        0.18        1.78      3.89 o 
  -4   1  23        1.08        2.99      3.30 o 
  -3   1  23        2.00        6.96      3.71 o 
  -2   1  23        5.09       13.87      4.51 o 
  -1   1  23        0.01        2.92      4.10 o 
   0   1  23       13.97       17.94      4.67 o 
   1   1  23        0.05        2.73      5.08 o 
   2   1  23       13.84       16.86      7.47 o 
  -5   2  23       10.67       15.47      4.55 o 
  -4   2  23        0.01        3.58      4.04 o 
  -3   2  23        7.11       10.64      3.62 o 
  -2   2  23       12.03       12.89      4.19 o 
  -1   2  23        6.67        4.54      4.17 o 
   0   2  23        0.01        2.80      4.83 o 
   1   2  23       30.46       30.60      5.10 o 
  -5   3  23        0.00        2.50      6.41 o 
  -4   3  23        2.05       10.84      4.97 o 
  -3   3  23       16.85       19.91      3.58 o 
  -2   3  23        1.96        4.91      4.16 o 
  -1   3  23        5.61        9.78      4.35 o 
   0   3  23        1.70        3.48      4.32 o 
   1   3  23        0.31        5.32      6.31 o 
  -4   4  23        3.54        1.33      8.17 o 
  -4   0  24        1.47       13.81      6.90 o 
  -3   0  24        2.22        6.95      6.83 o 
  -2   0  24        1.29        4.06      6.79 o 
  -1   0  24        2.43        6.48      6.82 o 
   0   0  24        3.49        4.43      6.37 o 
  -4   1  24        1.22        0.79      4.52 o 
  -3   1  24        5.38       13.66      4.67 o 
  -2   1  24        5.70        7.58      4.60 o 
  -1   1  24        1.43        2.74      4.91 o 
   0   1  24       17.80       18.01      5.21 o 
  -4   2  24        4.35        6.23      4.58 o 
  -3   2  24        5.93       14.89      4.36 o 
  -2   2  24        6.34        5.59      4.51 o 
  -1   2  24        1.39        0.28      4.52 o 
                                                 
